# Supplementary material for: A widespread single amino acid mutation in AcrA reduces tigecycline susceptibility in Klebsiella pneumoniae
Source: Microbiol Spectr. 2023 Nov 30;12(1):e02030-23. doi: 10.1128/spectrum.02030-23 (PMC10782974; doi:10.1128/spectrum.02030-23)
Supplement: Table S1 — Number and sequences of AcrA sequence types in K. pneumoniae. [file spectrum.02030-23-s0002.xlsx]

## Sheet: kp_acrA_count
Table S1. Number and sequences of AcrA sequence types in K. pnumoniae
AcrA sequence type	Sequence	Count	188 pos AA
seq1	MNKNRGLTPLAVVLMLSGSLALTGCDDKPAQQGAQHMPEVGIVTLKSAPLQITTELPGRTSAYRIAEVRPQVSGIILKRNFVEGSDIQAGVSLYQIDPATYQASYDSAKGDLAKAQAAANMDQLTVKRYQKLLGTKYISQQDYDTAVATAQQSNAAVVAAKAAVETARINLAYTKVTSPISGRIGKSAVTEGALVQNGQTTALATVQQLDPIYVDVTQSSNDFLRLKQELADGRLKQENGKAKVELVTNDGLKYPQSGTLEFSDVTVDQTTGSITLRAIFPNPDHTLLPGMFVRARLEEGINPDALLVPQQGVTRTPRGDASVMVVGEGDKVEVRQVTASQAIGDKWLVTDGLKSGDRVIVTGLQKIKPGVQVKAQEVASDDKQQAAGNAPSEQTKS	7330	A
seq4	MNKNRGLTPLAVVLMLSGSLALTGCDDKPAQQGAQHMPEVGIVTLKSAPLQITTELPGRTSAYRIAEVRPQVSGIILKRNFVEGSDIQAGVSLYQIDPATYQASYDSAKGDLAKAQAAANMDQLTVKRYQKLLGTKYISQQDYDTAVATAQQSNAAVVAAKAAVETARINLAYTKVTSPISGRIGKSTVTEGALVQNGQTTALATVQQLDPIYVDVTQSSNDFLRLKQELADGRLKQENGKAKVELVTNDGLKYPQSGTLEFSDVTVDQTTGSITLRAIFPNPDHTLLPGMFVRARLEEGINPDALLVPQQGVTRTPRGDASVMVVGEGDKVEVRQVTASQAIGDKWLVTDGLKSGDRVIVTGLQKIKPGVQVKAQEVASDDKQQAAGNAPSEQTKS	6059	T
seq2	MPEVGIVTLKSAPLQITTELPGRTSAYRIAEVRPQVSGIILKRNFVEGSDIQAGVSLYQIDPATYQASYDSAKGDLAKAQAAANMDQLTVKRYQKLLGTKYISQQDYDTAVATAQQSNAAVVAAKAAVETARINLAYTKVTSPISGRIGKSAVTEGALVQNGQTTALATVQQLDPIYVDVTQSSNDFLRLKQELADGRLKQENGKAKVELVTNDGLKYPQSGTLEFSDVTVDQTTGSITLRAIFPNPDHTLLPGMFVRARLEEGINPDALLVPQQGVTRTPRGDASVMVVGEGDKVEVRQVTASQAIGDKWLVTDGLKSGDRVIVTGLQKIKPGVQVKAQEVASDDKQQAAGNAPSEQTKS	869	A
seq6	MPEVGIVTLKSAPLQITTELPGRTSAYRIAEVRPQVSGIILKRNFVEGSDIQAGVSLYQIDPATYQASYDSAKGDLAKAQAAANMDQLTVKRYQKLLGTKYISQQDYDTAVATAQQSNAAVVAAKAAVETARINLAYTKVTSPISGRIGKSTVTEGALVQNGQTTALATVQQLDPIYVDVTQSSNDFLRLKQELADGRLKQENGKAKVELVTNDGLKYPQSGTLEFSDVTVDQTTGSITLRAIFPNPDHTLLPGMFVRARLEEGINPDALLVPQQGVTRTPRGDASVMVVGEGDKVEVRQVTASQAIGDKWLVTDGLKSGDRVIVTGLQKIKPGVQVKAQEVASDDKQQAAGNAPSEQTKS	53	T
seq37	MNKNRGLTPLAVVLMLSGSLALTGCDDKPAQQGAQHMPEVGIVTLKSAPLQITTELPGRTSAYRIAEVRPQVSGIILKRNFVEGSDIQAGVSLYQIDPATYQASYDSAKGDLAKAQAAANMDQLTVKRYQKLLGTKYISQQDYDTAVATAQQSNAAVVAAKAAVETARINLAYTKVTSPISGRIGKSAVTEGALVQNGQTTALATVQQLDPIYVDVTQSSNDFLRLKQELADGRLKQENGKAKVELVTNDGLKYPQSGTLEFSDVTVDQTTGSITLRAIFPNPDHTLLPGMFVRARLEEGINPDALLVPQQGVTRTPRGDASVMVVGEGDKVEVRQVTASQAIGNKWLVTDGLKSGDRVIVTGLQKIKPGVQVKAQEVASDDKQQAAGNAPSEQTKS	24	A
seq13	MNKNRGLTPLAVVLMLSGSLALTGCDDKPAQQGAQHMPEVGIVTLKSAPLQITTELPGRTSAYRIAEVRPQVSGIILKRNFVEGSDIQAGVSLYQIDPATYQASYDSAKGDLAKAQAAANMDQLTVKRYQKLLGTKYISQQDYDTAVATAQQSNAALVAAKAAVETARINLAYTKVTSPISGRIGKSAVTEGALVQNGQTTALATVQQLDPIYVDVTQSSNDFLRLKQELADGRLKQENGKAKVELVTNDGLKYPQSGTLEFSDVTVDQTTGSITLRAIFPNPDHTLLPGMFVRARLEEGINPDALLVPQQGVTRTPRGDASVMVVGEGDKVEVRQVTASQAIGDKWLVTDGLKSGDRVIVTGLQKIKPGVQVKAQEVASDDKQQAAGNAPSEQTKS	22	A
seq21	MTTHARVTLLSGLIISALLLTGCDNSDNQQPHAQAPQVTVHVVNSAPLSVTTELPGRTSAFRVAEVRPQVSGIILKRNFVEGSDVEAGQSLYQIDPATYQAAWNSAKGDEAKAEAAAAIAHLTVKRYVPLLGTKYISQQEYDQAVATARQADADVIATKAAVETARINLAYTKVTSPISGRIGKSSVTEGALVTNGQSDALATVQQLDPIYVDVTESSNDFMRLKQESLQRGGDTKSVELVMENGQAYPLKGSLQFSDVTVDESTGSITLRAIFPNPQHVLLPGMFVRARIDEGVDPQAILVPQQGVTRTPRGDASVMLVNDKNQVETREVVATQAVGDKWLITSGLKPGDKVIVSGLQKVRPGVTVKAEAERAAPAVQ	18	S
seq17	MNKNRGLTPLAVVLMLSGSLALTGCDDKPAQQGAQHMPEVGIVTLKSAPLQITTELPGRTSAYRIAEVRPQVSGIILKRNFVEGSDIQAGVSLYQIDPATYQASYDSAKGDLAKAQAAANMDQLTVKRYQKLLGTKYISQQEYDTAVATAQQSNAAVVAAKAAVETARINLAYTKVTSPISGRIGKSAVTEGALVQNGQTTALATVQQLDPIYVDVTQSSNDFLRLKQELADGRLKQENGKAKVELVTNDGLKYPQSGTLEFSDVTVDQTTGSITLRAIFPNPDHTLLPGMFVRARLEEGINPDALLVPQQGVTRTPRGDASVMVVGEGDKVEVRQVTASQAIGDKWLVTDGLKSGDRVIVTGLQKIKPGVQVKAQEVASDDKQQAAGNAPSEQTKS	13	A
seq5	MNKNRGLTPLAVVLMLSGSLALTGCDDKPAQQGAQHMPEVGIVTLKSAPLQITTELPGRTSAYRIAEVRPQVSGIILKRNFMEGSDIQAGVSLYQIDPATYQASYDSAKGDLAKAQAAANMDQLTVKRYQKLLGTKYISQQDYDTAVATAQQSNAAVVAAKAAVETARINLAYTKVTSPISGRIGKSAVTEGALVQNGQTTALATVQQLDPIYVDVTQSSNDFLRLKQELADGRLKQENGKAKVELVTNDGLKYPQSGTLEFSDVTVDQTTGSITLRAIFPNPDHTLLPGMFVRARLEEGINPDALLVPQQGVTRTPRGDASVMVVGEGDKVEVRQVTASQAIGDKWLVTDGLKSGDRVIVTGLQKIKPGVQVKAQEVASDDKQQAAGNAPSEQTKS	12	A
seq39	MNKNRGLTPLAVVLMLSGSLALTGCDDKPAQQGAQHMPEVGIVTLKSAPLQITTELPGRTSAYRIAEVRPQVSGIILKRNFVEGSDIQAGVSLYQIDPATYQASYDSAKGDLAKAQAAANMDQLTVKRYQKLLGTKYISQQDYDTAVATAQQSNAAVVAAKAAVETARINLAYTKVTSPISGRIGKSAVTEGALVQNGQTTALATVQQLDPIYVDVTQSSNDFLRLKQELADGRLKQENGKAKVELVTNDGLKYPQSGTLEFSDVTVDQTTGSITLRAIFPNPDHTLLPGMFVRARLEEGINPDALLVPQQGVTRTPRGDASVMVVGEGDKVEVRQVTASQAIGDKWLVTDGLKSGDRVIVTGLQKIKPGVQVKAQEVVSDDKQQAAGNAPSEQTKS	11	A
seq35	MNKNRGLTPLAVVLMLSGSLALTGCDDKPAQQGAQHMPEVGIVTLKSAPLQITTELPGRTSAYRIAEVRPQVSGIILKRNFVEGSDIQAGVSLYQIDPATYQASYDSAKGDLAKAQAAANMDQLTVKRYQKLLGTKYISQQDYDTAVATAQQSNAAVVAAKAAVETARINLAYTKVTSPISGRIGKSAVTEGALVQNGQTTALATVQQLDPIYVDVTQSSNDFLRLKQELANGRLKQENGKAKVELVTNDGLKYPQSGTLEFSDVTVDQTTGSITLRAIFPNPDHTLLPGMFVRARLEEGINPDALLVPQQGVTRTPRGDASVMVVGEGDKVEVRQVTASQAIGDKWLVTDGLKSGDRVIVTGLQKIKPGVQVKAQEVASDDKQQAAGNAPSEQTKS	11	A
seq7	MPEVGIVTLKSAPLQITTELPGRTSAYRIAEVRPQVSGIILKRNFVEGSDIQAGVSLYQIDPATYQASYDSAKGDLAKAQAAANMDQLTVKRYQKLLGTKYISQQDYDTAVATAQQSNAAVVAAKAAVETARINLAYTKVTSPISGRIGKSAVTEGALVQNGQTTALATVQQLDPIYVDVTQSSNDFLRLKQELADGRLKQENGKAKVELVTNDGLKYPQAGTLEFSDVTVDQTTGSITLRAIFPNPDHTLLPGMFVRARLEEGVNPDALLVPQQGVTRTPRGDASVMVVGEGDKVEVRQVTASQAIGDKWLVTDGLKTGDRVIVTGLQKIKPGVQVKAQEVASDDKQQAAGNAPSEQTKS	10	A
seq64	MPEVGIVTLKSAPLQITTELPGRTSAYRIAEVRPQVSGIILKRNFVEGSDIQAGVSLYQIDPATYQASYDSAKGDLAKAQAAANMDQLTVKRYQKLLGTKYISQQDYDTAVATAQQSNAAVVAAKAAVETARINLAYTKVTSPISGRIGKSAVTEGALVQNGQTTALATVQQLDPIYVDVTQSSNDFLRLKQELADGRLKQENGKAKVELVTNDGLKYPQAGTLEFSDVTVDQTTGSITLRAIFPNPDHTLLPGMFVRARLEEGVNPDALLVPQQGVTRTPRGDASVMVVGEGDKVEVRQVTASQAIGDKWLVTDGLKSGDRVIVTGLQKIKPGVQVKAQEVASDDKQQAAGNAPSEQTKS	10	A
seq52	MNKNRGLTPLAVVLMLSGSLALTGCDDKPAQQGAQHMPEVGIVTLKSAPLQITTELPGRTSAYRIAEVRPQVSGIILKRNFVEGSDIQAGVSLYQIDPATYQASYDSAKGDLAKAQAAANMDQLTVKRYQKLLGTKYISQQDYDTAVATAQQSNAAVVAAKAAVETARINLAYTKVTSPISGRIGKSAVTEGALVQNGQTTALATVQQLDPIYVDVTQSSNDFLRLKQELADGRLKQENGKAKVELVTNDGLKYPQSGTLEFSDITVDQTTGSITLRAIFPNPDHTLLPGMFVRARLEEGINPDALLVPQQGVTRTPRGDASVMVVGEGDKVEVRQVTASQAIGDKWLVTDGLKSGDRVIVTGLQKIKPGVQVKAQEVASDDKQQAAGNAPSEQTKS	10	A
seq43	MPEVGIVTLKSAPLQITTELPGRTSAYRIAEVRPQVSGIILKRNFVEGSDIQAGVSLYQIDPATYQASYDSAKGDLAKAQAAANMDQLTVKRYQKLLGTKYISQQDYDTAVATAQQSNAAVVAAKAAVETARINLAYTKVTSPISGRIGKSAVTEGALVQNGQTTALATVQQLDPIYVDVTQSSNDFLRLKQELADGRLKQENGKAKVELVTNDGLKYPQSGTLEFSDVTVDQTTGSITLRAIFPNPDHTLLPGMFVRARLEEGINPDALLVPQQGVTRTRAATPASW	8	A
seq51	MNKNRGLTPLAVVLMLSGSLALTGCDDKPAQQGAQHMPEVGIVTLKSAPLQITTELPGRTSAYRIAEVRPQVSGIILKRNFVEGSDIQAGVSLYQIDPATYQASYDSAKGDLAKAQAAANMDQLTVKRYQKLLGTKYISQQDYDTAVATAQQSNAAVVAAKAAVETARINLAYTKVTSPISGRIGKSTVTEGALVQNGQTTALATVQQLDPIYVDVTQSSNDFLRLKQELADGRLKQENGKAKVELVTNDGLKYPQSGTLEFSDVTVDQTTGSITLRAIFPNPDHTLLPGMFVRARLEEGINPDALLVPQQGITRTPRGDASVMVVGEGDKVEVRQVTASQAIGDKWLVTDGLKSGDRVIVTGLQKIKPGVQVKAQEVASDDKQQAAGNAPSEQTKS	7	T
seq205	MPEVGIVTLKSAPLQITTELPGRTSAYRIAEVRPQVSGIILKRNFVEGSDIQAGVSLYQIDPATYQASYDSAKGDLAKAQAAANMDQLTVKRYQKLLGTKYISQQDYDTAVATAQQSNAAVVAAKAAVETARINLAYTKVTSPISGRIGKSAVTEGALVQNGQTTALATVQQLDPIYVDVTQSSNDFLRLKQELADGRLKQENGKAKVELVTNDGLKYPQAGTLEFSDVTVDQTTGSITLRAIFPNPDHTLLPGMFVRARLEEGVNPDALLVPQQGVTRTPRGDASVMVVGEGDKVEVRQVTASQAIGDKWLVTDGLKTGDRVIVTGLQKIKPGVQVKAQEVASDDKQQATGNAPSEQTKS	7	A
seq14	MNKNRGLTPLAVVLMLSGSLALTGCDDKPAQQGAQHMPEVGIVTLKSAPLQITTELPGRTSAYRIAEVRPQVSGIILKRNFVEGSDIQAGVSLYQIDPATYQASYDSAKGDLAKAQAAANMDQLTVKRYQKLLGTKYISQQDYDTAVATAQQSNAAVVAAKAAVETARINLAYTKVTSPISGRIGKSAVTEGALVQNGQTTALATVQQLDPIYVDVTQSSNDFLRLKQELADGRLKQENGKAKVELVTNDGLKYPQSGTLEFSDVTVDQTTGSITLRAIFPNPDHTLLPGMFVRARLEEGINPDALLGTATGCYPYAARRRQRHGSGGRR	7	A
seq136	MPEVGIVTLKSAPLQITTELPGRTSAYRIAEVRPQVSGIILKRNFVEGSDIQAGVSLYQIDPATYQASYDSAKGDLAKAQAAANMDQLTVKRYQKLLGTKYISQQDYDTAVATAQQSNAAVVAAKAAVETARINLAYTKVTSPISGRIGKSAVTEGTLVQNGQTTALATVQQLDPIYVDVTQSSNDFLRLKQELADGRLKQENGKAKVELVTNDGLKYPQSGTLEFSDVTVDQTTGSITLRAIFPNPDHTLLPGMFVRARLEEGINPDALLVPQQGVTRTPRGDASVMVVGEGDKVEVRQVTASQAIGDKWLVTDGLKSGDRVIVTGLQKIKPGVQVKAQEVASDDKQQAAGNAPSEQTKS	7	A
seq165	MNKNRGLTPLAVVLMLSGSLALTGCDDKPAQQGAQHMPEVGIVTLKSAPLQITTELPGRTSAYRIAEVRPQVSGIILKRNFVEGSDIQAGVSLYQIDPATYQASYDSAKGDLAKAQAAANMDQLTVKRYQKLLGTKYISQQDYDTAVATAQQSNAAVVAAKAAVETARINLAYTKVTSPISGRIGKSAVTEGALVQNGQTTALATVQQLDPIYVDVTQSSNDFLRLKQELADGRLKQENGKAKVELVTNDGLKYPQSGTLEFSD	6	A
seq216	MNKNRELTPLAVVLMLSGSLALTGCDDKPAQQGAQHMPEVGIVTLKSAPLQITTELPGRTSAYRIAEVRPQVSGIILKRNFVEGSDIQAGVSLYQIDPATYQASYDSAKGDLAKAQAAANMDQLTVKRYQKLLGTKYISQQDYDTAVATAQQSNAAVVAAKAAVETARINLAYTKVTSPISGRIGKSTVTEGALVQNGQTTALATVQQLDPIYVDVTQSSNDFLRLKQELADGRLKQENGKAKVELVTNDGLKYPQSGTLEFSDVTVDQTTGSITLRAIFPNPDHTLLPGMFVRARLEEGINPDALLVPQQGVTRTPRGDASVMVVGEGDKVEVRQVTASQAIGDKWLVTDGLKSGDRVIVTGLQKIKPGVQVKAQEVASDDKQQAAGNAPSEQTKS	5	T
seq111	MNKNRGLTPLAVVLMLSGSLALTGCDDKPAQQGAQHMPEVGIVTLKSAPLQITTELPGRTSAYRIAEVRPQVSGIILKRNFVEGSDIQAGVSLYQIDPATYQASYDSAKGDLAKAQAAANMDQLTVKRYQKLLGTKYISQQDYDTAVATAQQSNAAVVAAKAAVETARINLAYTKVTSPISGRIGKSAVTEGALVQNGQTTALATVQQLDPIYVDVTQSSNDFLRLKQELADGRLKQENGKAKVELVTNDGLKYPQSGTLEFSDVTVDQTTGSITLRAIFPNPDHTLLPGMFVRARLEEGINPDALLVPQQGVTRTPRGDASVMVVGEGDKVEVRQVTASQAIGDKWLVTDGLKSGDRVIVTGLQKIKPGVQVKAQEVASDDKQLAAGNAPSEQTKS	5	A
seq73	MPEVGIVTLKSAPLQITTELPGRTSAYRIAEVRPQVSGIILKRNFVEGSDIQAGVSLYQIDPATYQASYDSAKGDLAKAQAAANMDQLTVKRYQKLLGTKYISQQDYDTAVATAQQSNAAVVAAKAAVETARINLAYTKVTSPISGRIGKSAVTEGALVQNGQTTALATVQQLDPIYVDVTQSSNDFLRLKQELADGRLKQENGKAKVELVTNDGLKYPQSGTLEFSDVTVDQTTGSITLRAIFPNPDHTLLPGMFVRARLEEGINPDALLVPQQGVTRTPRGDASVMVVGEGDKVEVRQVTASQAIGDKWLVTDGLKSGDRVIVTGLQKSNQVCR	4	A
seq50	MNKNRGLTPLAVVLMLSGSLALTGCDDKPAQQGAQHMPEVGIVTLKSAPLQITTELPGRTSAYRIAEVRPQVSGIILKRNFVEGSDIQAGVSLYQIDPATYQASYDSAKGDLAKAQAAANMDQLTVKRYQKLLGTKYISQQDYDTAVATAQQSNAAVVAAKAAVETARINLAYTKVTSPISGRIGKSAVTEGALVQNGQTTALATVQQLDPIYVDVTQSSNDFLRLKQELADGRLKQENGKAKVELVTNDGLKYPQSGTLEFSDVTVDQTTGSITLRAIFPNPDHTLLPGMFVRARLEEGINPDALLVPQQGVTRTPRGDASVMVVGEGDKVEVRQVTASQAIGDKWLVTDGLKSGDRVIVTGLQKIKPGVQVKAQEVASDDKQQAAGNAPSEKTKS	4	A
seq49	MNKNRGLTPLAVVLMLSGSLALTGCDDKPAQQGAQHMPEVGIVTLKSAPLQITTELPGRTSAYRIAEVRPQVSGIILKRNFVEGSDIQAGVSLYQIDPATYQASYDSAKGNLAKAQAAANMDQLTVKRYQKLLGTKYISQQDYDTAVATAQQSNAAVVAAKAAVETARINLAYTKVTSPISGRIGKSAVTEGALVQNGQTTALATVQQLDPIYVDVTQSSNDFLRLKQELADGRLKQENGKAKVELVTNDGLKYPQSGTLEFSDVTVDQTTGSITLRAIFPNPDHTLLPGMFVRARLEEGINPDALLVPQQGVTRTPRGDASVMVVGEGDKVEVRQVTASQAIGDKWLVTDGLKSGDRVIVTGLQKIKPGVQVKAQEVASDDKQQAAGNAPSEQTKS	4	A
seq40	MNKNRGLTPPAVVLMLSGSLALTGCDDKPAQQGAQHMPEVGIVTLKSAPLQITTELPGRTSAYRIAEVRPQVSGIILKRNFVEGSDIQAGVSLYQIDPATYQASYDSAKGDLAKAQAAANMDQLTVKRYQKLLGTKYISQQDYDTAVATAQQSNAAVVAAKAAVETARINLAYTKVTSPISGRIGKSTVTEGALVQNGQTTALATVQQLDPIYVDVTQSSNDFLRLKQELADGRLKQENGKAKVELVTNDGLKYPQSGTLEFSDVTVDQTTGSITLRAIFPNPDHTLLPGMFVRARLEEGINPDALLVPQQGVTRTPRGDASVMVVGEGDKVEVRQVTASQAIGDKWLVTDGLKSGDRVIVTGLQKIKPGVQVKAQEVASDDKQQAAGNAPSEQTKS	4	T
seq38	MNKNRGLTPLAVVLMLSGSLALTGCDDKPAQQGAQHMPEVGIVTLKSAPLQITTELPGRTSAYRIAEVRPQVSGIILKRNFVEGSDIQAGVSLYQIDPATYQVSYDSAKGDLAKAQAAANMDQLTVKRYQKLLGTKYISQQDYDTAVATAQQSNAAVVAAKAAVETARINLAYTKVTSPISGRIGKSAVTEGALVQNGQTTALATVQQLDPIYVDVTQSSNDFLRLKQELADGRLKQENGKAKVELVTNDGLKYPQSGTLEFSDVTVDQTTGSITLRAIFPNPDHTLLPGMFVRARLEEGINPDALLVPQQGVTRTPRGDASVMVVGEGDKVEVRQVTASQAIGDKWLVTDGLKSGDRVIVTGLQKIKPGVQVKAQEVASDDKQQAAGNAPSEQTKS	4	A
seq18	MNKNRGLTPLAVVLMLSGSLALTGCDDKPAQQGAQHMPEVGIVTLKSAPLQITTELPGRTSAYRIAEVRPQVSGIILKRNFVEGSDIQAGVSLYQIDPATYQASYDSAKGDLAKAQSAANMDQLTVKRYQKLLGTKYISQQDYDTAVATAQQSNAAVVAAKAAVETARINLAYTKVTSPISGRIGKSAVTEGALVQNGQTTALATVQQLDPIYVDVTQSSNDFLRLKQELADGRLKQENGKAKVELVTNDGLKYPQSGTLEFSDVTVDQTTGSITLRAIFPNPDHTLLPGMFVRARLEEGINPDALLVPQQGVTRTPRGDASVMVVGEGDKVEVRQVTASQAIGDKWLVTDGLKSGDRVIVTGLQKIKPGVQVKAQEVASDDKQQAAGNAPSEQTKS	4	A
seq160	MPEVGIVTLKSTPLQITTELPGRTSAYRIAEVRPQVSGIILKRNFVEGSDIQAGVSLYQIDPATYQASYDSAKGDLAKAQAAANMDQLTVKRYQKLLGTKYISQQDYDTAVATAQQSNAAVVAAKAAVETARINLAYTKVTSPISGRIGKSAVTEGALVQNGQTTALATVQQLDPIYVDVTQSSNDFLRLKQELADGRLKQENGKAKVELVTNDGLKYPQAGTLEFSDVTVDQTTGSITLRAIFPNPDHTLLPGMFVRARLEEGVNPDALLVPQQGVTRTPRGDASVMVVGEGDKVEVRQVTASQAIGDKWLVTDGLKTGDRVIVTGLQKIKPGVQVKAQEVASDDKQQAAGNAPSEQTKS	4	A
seq12	MNKNRGLTPLAVVLMLSGSLALTGCDDKPAQQGAQHMPEVGIVTLKSAPLQITTELPGRTSAYRIAEVRPQVSGIILKRNFVEGSDIQAGVSLYQIDPATYQASYDSAKGDLAKAQAAANMDQLTVKRYQKLLGTKYISQQDYDTAVATAQQSNAAVVAAKAAVETARINLAYTKVTSPISGRIGKSAVTEGALVQNGQTTALATVQQLDPIYVDVTQSSNDFLRLKQELADGRLKQENGKAKVELVTNDGLKYPQSGTLEFSGVTVDQTTGSITLRAIFPNPDHTLLPGMFVRARLEEGINPDALLVPQQGVTRTPRGDASVMVVGEGDKVEVRQVTASQAIGDKWLVTDGLKSGDRVIVTGLQKIKPGVQVKAQEVASDDKQQAAGNAPSEQTKS	4	A
seq69	TPLAVVLMLSGSLALTGCDDKPAQQGAQHMPEVGIVTLKSAPLQITTELPGRTSAYRIAEVRPQVSGIILKRNFVEGSDIQAGVSLYQIDPATYQASYDSAKGDLAKAQAAANMDQLTVKRYQKLLGTKYISQQDYDTAVATAQQSNAAVVAAKAAVETARINLAYTKVTSPISGRIGKSAVTEGALVQNGQTTALATVQQLDPIYVDVTQSSNDFLRLKQELADGRLKQENGKAKVELVTNDGLKYPQSGTLEFSDVTVDQTTGSITLRAIFPNPDHTLLPGMFVRARLEEGINPDALLVPQQGVTRTPRGDASVMVVGEGDKVEVRQVTASQAIGDKWLVTDGLKSGDRVIVTGLQKIKPGVQVKAQEVASDDKQQAAGNAPSEQTKS	3	A
seq42	MNKNRGLTPLAVVLMLSGSLALTGCDDKPAQQGAQHMPEVGIVTLKSAPLQITTELPGRTSAYRIAEVRPQVSGIILKRNFVEGSDIQAGVSLYQIDPATYQASYDSAKGDLAKAQAAANMDQLTVKRYQKLLGTKYISQQDYDTAVATAQQSNAAVVAAKAAVETARINLAYTKVTSPISGRIGKSAVTEGALVQNGQTTALATVQQLDPIYVDVTQSSNDFLRLKQELADGRLKQENGKAKVELVTNDGLKYPQSGTLEFSDVTVDQTTGSITLRAIFPNPDHTLLPGMFVRARLEEGINPDALLVPQQGVTRTPRGDASVMVVGEGDKVEVRQVTASQAIGDKWLVTDGLKSGDRVIVTGLQKIKPGVQVKAQEVASDDKQQAADNAPSEQTKS	3	A
seq170	MNKNRGLTPLAVVLMLSGSLALTGCDDKPAQQGAQHMPEVGIVTLKSAPLQITTELPGRTSAYRIAEVRPQVSGIILKRNFVEGSDIQAGVSLYQIDPATYQASYDSAKGDLAKAQAAANMDQLTVKRYQKLLGTKYISQQDYDTAVATAQQSNAAVVAAKAAVETARINLAYTKVTSPISGRIGKSAVTEGALVQNGQTTALATVQQLDPIYVDVTQSSNDFLRLKQELADGRLKQENGKAKVELVTNDGLKYPQSGTLEFS	3	A
seq168	MNKNRGLTPLAVVLMLSGSLALTGCDDKPAQQGAQHMPEVGIVTLKSAPLQITTELPGRTSAYRIAEVRPQVSGIILKRNFVEGSDIQAGVSLYQIDPATYQASYDSAKGDLAKAQAAANMDQLTVKRYQKLLGTKYISQQDYDTAVATAQQSNAAVVAAKAAVETARINLAYTKVTSPISGRIGKSAVTEGALVQNGQTTALATVQQLDPIYVDVTQSSNDFLRLKQELADGRLKQENGKAKVELVTNDGLKYPQSGTLELSDVTVDQTTGSITLRAIFPNPDHTLLPGMFVRARLEEGINPDALLVPQQGVTRTPRGDASVMVVGEGDKVEVRQVTASQAIGDKWLVTDGLKSGDRVIVTGLQKIKPGVQVKAQEVASDDKQQAAGNAPSEQTKS	3	A
seq161	MNKNRGLTPLAVVLMLSGSLALTGCDDKPAQQGAQHMPEVGIVTLKSAPLQITTELPGRTSAYRIAEVRPQVSGIILKRNFVEGSDIQAGVSLYQIDPATYQASYDSAKGDLAKAQAAANMDQLTVKRYQKLFGTKYISQQDYDTAVATAQQSNAAVVAAKAAVETARINLAYTKVTSPISGRIGKSAVTEGALVQNGQTTALATVQQLDPIYVDVTQSSNDFLRLKQELADGRLKQENGKAKVELVTNDGLKYPQSGTLEFSDVTVDQTTGSITLRAIFPNPDHTLLPGMFVRARLEEGINPDALLVPQQGVTRTPRGDASVMVVGEGDKVEVRQVTASQAIGDKWLVTDGLKSGDRVIVTGLQKIKPGVQVKAQEVASDDKQQAAGNAPSEQTKS	3	A
seq16	MNKNRGLTPLAVVLMLSGSLALTGCDDKPAQQGAQHMPEVGIVTLKSAPLQITTELPGRTSAYRIAEVRPQVSGIILKRNFVEGSDIQAGVSLYQIDPATYQASYDSAKGDLAKAQAAANMDQLTVKRYQKLLGTKYISQQDYDTAVATAQQSNAAVIAAKAAVETARINLAYTKVTSPISGRIGKSAVTEGALVQNGQTTALATVQQLDPIYVDVTQSSNDFLRLKQELADGRLKQENGKAKVELVTNDGLKYPQSGTLEFSDVTVDQTTGSITLRAIFPNPDHTLLPGMFVRARLEEGINPDALLVPQQGVTRTPRGDASVMVVGEGDKVEVRQVTASQAIGDKWLVTDGLKSGDRVIVTGLQKIKPGVQVKAQEVASDDKQQAAGNAPSEQTKS	3	A
seq95	MTTHARVTLLSGLIISALLLTGCDNSDNQQPHAQAPQVTVHVVNSAPLSVTTELPGRTSAFRVAEVRPQVSGIILKRNFVEGSDVEAGQSLYQIDPATYQAAWNSAKGDEAKAEAAAAIAHLTVKRYVPLLGTKYISQQEYDQAVATARQADADVIATKAAVETARINLAYTKVTSPISGRIGKSSVTEGALVTNGQSDAPATVQQLDPIYVDVTESSNDFMRLKQESLQRGGDTKSVELVMENGQAYPLKGSLQFSDVTVDESTGSITLRAIFPNPQHVLLPGMFVRARIDEGVDPQAIPVPQQGVTRTPRGDASVMLVNDKNQVETREVVATQAVGDKWLITSGLKPGDKVIVSGLQKVRPGVTVKAEAERAAPAVQ	2	S
seq8	MPEVGIVTLKSAPLQITTELPGRTSAYRIAEVRPQVSGIILKRNFMEGSDIQAGVSLYQIDPATYQASYDSAKGDLAKAQAAANMDQLTVKRYQKLLGTKYISQQDYDTAVATAQQSNAAVVAAKAAVETARINLAYTKVTSPISGRIGKSAVTEGALVQNGQTTALATVQQLDPIYVDVTQSSNDFLRLKQELADGRLKQENGKAKVELVTNDGLKYPQSGTLEFSDVTVDQTTGSITLRAIFPNPDHTLLPGMFVRARLEEGINPDALLVPQQGVTRTPRGDASVMVVGEGDKVEVRQVTASQAIGDKWLVTDGLKSGDRVIVTGLQKIKPGVQVKAQEVASDDKQQAAGNAPSEQTKS	2	A
seq54	VQNGQTTALATVQQLDPIYVDVTQSSNDFLRLKQELADGRLKQENGKAKVELVTNDGLKYPQSGTLEFSDVTVDQTTGSITLRAIFPNPDHTLLPGMFVRARLEEGINPDALLVPQQGVTRTPRGDASVMVVGEGDKVEVRQVTASQAIGDKWLVTDGLKSGDRVIVTGLQKIKPGVQVKAQEVASDDKQQAAGNAPSEQTKS	2	-
seq44	MTTHARVTLLSGLIISALLLTGCDNSDNQQPHAQAPQVTVHVVNSAPLSVTTELPGRTSAFRVAEVRPQVSGIILKRNFVEGSDVEAGQSLYQIDPATYQAAWNSAKGDEAKAEAAAAIAHLTVKRYVPLLGTKYISQQEYDQAVATARQADADVIATKAAVETARINLAYTKVTSPISGRIGKSSVTEGALVTNGQSDALATVQQLDPIYVDVTESSNDFMRLKQESLQRGGDTKSVELVMENGQAYPLKGSLQFSDVTVDESTGSITLRAIFPNPQHVLLPGMFVRARIDEGVDPQAILVPQQGVTRTPRGDASVMLVNDKNQVETREVVATQAVGDKWLITSGLKPGDKVIVSGLQKVRPGVTVKAEVERAAPAVQ	2	S
seq30	MNKNRGLTPLAVVLMLSGSLALTGCDDKPAQQGAQHMPEVGIVTLKSAPLQITTELPGRTSAYRIAEVRPQVSGIILKRNFVEGSDIQAGVSLYQIDPATYQASYDSAKGDLAKAQAAANMDQLTVKRYQKLLGTKYISQQDYDTAVATAQQSNAAVVAAKAAVETARINLAYTKVTSPISGRIGKSAVTEGALVQNGQTTALATVQQLDPIYVDVTQSSNDFLRLKQELADGRLKQENGKAKVELVTNDGLKYPQSGTLEFSDVTVDQTTGSITLRAIFPNPDHTLLPGMFVRARLEEGINPDALLVPQQGVTRTPRGDASVMVVGEGDKVEARQVTASQAIGDKWLVTDGLKSGDRVIVTGLQKIKPGVQVKAQEVASDDKQQAAGNAPSEQTKS	2	A
seq25	MNKNRGLTPLAVVLMLSGSLALTGCDDKPAQQGAQHMPEVGIVTLKSAPLQITTELPGRTSAYRIAEVRPQVSGIILKRNFVEGSDIQAGVSLYQIDPATYQASYDSAKGDLAKAQAAANMDQLTVKRYQKLLGTKYISQQDYDTAVATAQQSNAAVVAAKAAVETARINLAYTKVTSPISGRIGKSAVTEGALVQNGQTTALATVQQLDPIYVDVTQSSNDFLRLKQELADGRLKQENGKAKVELVTNDGLKYPQSGTLEFSDVTVDQTTGSITLRAIFPNPDHTLLPGMFVRARLEEGINPDALLVPQQGVTRTPRGDASVMVVGEGNKVEVRQVTASQAIGDKWLVTDGLKSGDRVIVTGLQKIKPGVQVKAQEVASDDKQQAAGNAPSEQTKS	2	A
seq231	MNKNRGLTPLAVVLMLSGSLALTGCDDKPAQQGAQHMPEVGIVTLKSAPLQITTELPGRTSAYRIAEVRPQVSGIILKRNFVEGSDIQAGVSLYQIDPATYQASYDSAKGDLAKAQAAANMDQLTVKRYQKLLGTKYISQQDYDTAVATAQQSNAAVVAAKAAVETARINLAYTKVTSPISGRIGKSTVTEGALVQNGQTTALATVQQLDPIYVDATQSSNDFLRLKQELADGRLKQENGKAKVELVTNDGLKYPQSGTLEFSDVTVDQTTGSITLRAIFPNPDHTLLPGMFVRARLEEGINPDALLVPQQGVTRTPRGDASVMVVGEGDKVEVRQVTASQAIGDKWLVTDGLKSGDRVIVTGLQKIKPGVQVKAQEVASDDKQQAAGNAPSEQTKS	2	T
seq225	MPEVGIVTLKSAPLQITTELPGRTSAYRIAEVRPQVSGIILKRNFVEGSDIQAGVSLYQIDPATYQASYDSAKGDLAKAQAAANMDQLTVKRYQKLLGTKYISQQDYDTAVATAQQSNAAVVAAKAAVETARINLAYTKVTSPISGRIGKSTVTEGALVQNGQTTALATVQQLDPIYVDVTQSSNDFLRLKQELADGRLKQENGKAKVELVTNDGLKYPQSGTLEFSDVTVDQTTGSITLRAIFPNPDHTLLPGMFVRARLEEGINPDALLVPQQGVTRTPRATPASW	2	T
seq220	MNKNRGLTPLAVVLMLSGSLALTGCDDKPAQQGAQHMPEVGIVTLKSAPLQITTELPGRTSAYRIAEVRPQVSGIILKRNFVEGSDIQAGVSLYQIDPATYQASYDSAKGDLAKAQAAANMDQLTVKRYQKLLGTKYISQQDYDTAVATAQQSNAAVVAAKAAVETARINLAYTKVTSPISGRIGKSAVTEGALVQNGQTTALATVQQLDPIYVDVTQSSNDFLRLKQELADGRLKQENGKVKVELVTNDGLKYPQSGTLEFSDVTVDQTTGSITLRAIFPNPDHTLLPGMFVRARLEEGINPDALLVPQQGVTRTPRGDASVMVVGEGDKVEVRQVTASQAIGDKWLVTDGLKSGDRVIVTGLQKIKPGVQVKAQEVASDDKQQAAGNAPSEQTKS	2	A
seq204	MDQLTVKRYQKLLGTKYISQQDYDTAVATAQQSNAAVVAAKAAVETARINLAYTKVTSPISGRIGKSAVTEGALVQNGQTTALATVQQLDPIYVDVTQSSNDFLRLKQELADGRLKQENGKAKVELVTNDGLKYPQSGTLEFSDVTVDQTTGSITLRAIFPNPDHTLLPGMFVRARLEEGINPDALLVPQQGVTRTPRGDASVMVVGEGDKVEVRQVTASQAIGDKWLVTDGLKSGDRVIVTGLQKIKPGVQVKAQEVASDDKQQAAGNAPSEQTKS	2	A
seq193	MNKNRGLTPLAVVLMLSGSLALTGCDDKPAQQGAQHMPEVGIVTLKSAPLQITTELPGRTSAYRIAEVRPQVSGIILKHNFVEGSDIQAGVSLYQIDPATYQASYDSAKGDLAKAQAAANMDQLTVKRYQKLLGTKYISQQDYDTAVATAQQSNAAVVAAKAAVETARINLAYTKVTSPISGRIGKSAVTEGALVQNGQTTALATVQQLDPIYVDVTQSSNDFLRLKQELADGRLKQENGKAKVELVTNDGLKYPQSGTLEFSDVTVDQTTGSITLRAIFPNPDHTLLPGMFVRARLEEGINPDALLVPQQGVTRTPRGDASVMVVGEGDKVEVRQVTASQAIGDKWLVTDGLKSGDRVIVTGLQKIKPGVQVKAQEVASDDKQQAAGNAPSEQTKS	2	A
seq19	MNKNRGLTPLAVVLMLSGSLALTGCDDKPAQQGAQHMPEVGIVTLKSAPLQITTELPGRTSAYRIAEVRPQVSGIILKRNFVEGSDIQAGVSLYQIDPATYQASYDSAKGDLAKAQAAANMDQLTVKRYQKLLGTKYISQQDYDTAVATAQQSNAAVVAAKAAVETARINLAYTKVTSPISGRIGKSTVTEGALVQNGQTTALATVQQLDPIYVDVTQSSNDFLRLKQELVDGRLKQENGKAKVELVTNDGLKYPQSGTLEFSDVTVDQTTGSITLRAIFPNPDHTLLPGMFVRARLEEGINPDALLVPQQGVTRTPRGDASVMVVGEGDKVEVRQVTASQAIGDKWLVTDGLKSGDRVIVTGLQKIKPGVQVKAQEVASDDKQQAAGNAPSEQTKS	2	T
seq189	MPEVGIVTLKSAPLQITTELPGRTSAYRIAEVRPQVSGIILKRNFVEGSDIQAGVSLYQIDPATYQASYDSAKGDLAKAQAAANMDQLTVKRYQKLLGTKYISQQDYDTAVATAQQSNAAVVAAKAAVETARINLAYTKVTSPISGRIGKSTVTEGALVQNGQTTALATVQQLDPIYVDVTQSSNDFLRLKQELADGRLKQENGKAKVELVTNDGLKYPQSGTLEFSDVTVDQTTGSITLRAIFPNPDHTLLPGMFVRARLEEGINPDALLVPQQGVTRTRAATPASW	2	T
seq175	MNKNRGLTPLAVVLMLSGSLALTGCDDKPAQQGAQHMPEVGIVTLKSAPLQITTELPGRTSAYRIAEVRPQVSGIILKRNFVEGSDIQAGVSLYQIDPATYQASYDSAKGDLAKAQAAANMDQLTVKRYQKLLGTKYISQQDYDTAVATAQQSNAAVVAAKAAVETARINLAYTKVTSPISGRIGKSAMTEGALVQNGQTTALATVQQLDPIYVDVTQSSNDFLRLKQELADGRLKQENGKAKVELVTNDGLKYPQSGTLEFSDVTVDQTTGSITLRAIFPNPDHTLLPGMFVRARLEEGINPDALLVPQQGVTRTPRGDASVMVVGEGDKVEVRQVTASQAIGDKWLVTDGLKSGDRVIVTGLQKIKPGVQVKAQEVASDDKQQAAGNAPSEQTKS	2	A
seq169	MNKNRGLTPLAVVLMLSGSLALTGCDDKPAQQGAQHMPEVGIVTLKSAPLQITTELPGRTSAYRIAEVRPQVSGIILKRNFVEGSDIQAGVSLYQIDPATYQASYDSAKGDLAKAQAAANMDQLTVKRYQKLLGTKYISQQDYDTAVATAQQSNAAVVAAKAAVETARINLAYTKVTSPISGRIGKSTVTEGALVQNGQTTALATVQQLDPIYVDVTQSSNDFLRLKQELADGRLKQENGKAKVELVTNDGLKYPQSGTLEFSD	2	T
seq167	MNKNRGLTPLAVVLMLSGSLALTGCDDKPAQQGAQHMPEVGIVTLKSAPLQITTELPGRTSAYRIAEVRPQVSGIILKRNFVEGSDIQAGVSLYQIDPATYQASYDSAKGDLAKAQAAANMDQLTVKRYQKLLGTKYISQQDYDTAVATAQQSNAAVVAAKAAVETARINLAYTKVTSPISGRIGKSAVTEGALVQNGQTTALATVQQLDPIYVDVTQSSNDFLRLKQELADGRLKQENGKAKVELVTNDGLKYPQSGTLEF	2	A
seq166	MNKNRGLTPLAVVLMLSGSLALTGCDDKPAQQGAQHMPEVGIVTLKSAPLQITTELPGRTSAYRIAEVRPQVSGIILKRNFVEGSDIQAGVSLYQIDPATYQASYDSAKGDLAKAQAAANMDQLTVKRYQKLLGTKYISQQDYDTAVATAQQSNAAVVAAKAAVETARINLAYTKVTSPISGRIGKSTVTEGALVQNGQTTALATVQQLDPIYVDVTQSSNDFLRLKQELADGRLKQENGKAKVELVTNDGLKYPQSGTLEF	2	T
seq162	MNKNRGLTPLAVVLMLSGSLALTGCDDKPAQQGAQHMPEVGIVTLKSAPLQITTELPGRTSAYRIAEVRPQVSGIILKRNFVEGSDIQAGVSLYQIDPATYQASYDSAKGDLAKAQAAANMDQLTVKRYQKLLGTKYISQQDYDTAVATAQQSNAAVVAAKAAVETARINLAYTKVTSPISGRIGKSTVTEGALVQNGQTTALATVQQLDPIYVDVTQSSNDFLRLKQELADGRLKQENGKAKVELVTNDGLKYPQSGTLEFSDVTVDQTTGSITLRAIFPNPDHTLLPGMFVRARLEEGINPDALLVPQLGVTRTPRGDASVMVVGEGDKVEVRQVTASQAIGDKWLVTDGLKSGDRVIVTGLQKIKPGVQVKAQEVASDDKQQAAGNAPSEQTKS	2	T
seq145	MNKNRGLTPLAVVLMLSGSLALTGCDDKPAQQGAQHMPEVGIVTLKSAPLQITTELPGRTSAYRIAEVRPQVSGIILKRNFVEGSDIQAGVSLYQIDPATYQASYDSAKGDLAKAQAAANMDQLTVKRYQKLLGTKYISQQDYDTAVATAQQSNAAVVAAKAAVETARINLAYTKVTSPISGRIGKSAVTEGALVQNGQTTALATVQQLDPIYVDVTQSSNDFLRLKQELADGRLKQENGKAKVELVTNDGLKYPQSGTLEFSDVTVDQTTGSITLRAIFPNPDHTLLPGMFVRARLEEGINPDALLVPQQGVTRTPRGDARVMVVGEGDKVEVRQVTASQAIGDKWLVTDGLKSGDRVIVTGLQKIKPGVQVKAQEVASDDKQQAAGNAPSEQTKS	2	A
seq142	MNKNRGLTPLAVVLMLSGSLALTGCDDKPAQQGAQHMPEVGIVTLKSAPLQITTELPGRTSAYRIAEVRPQVSGIILKRNFVEGSDIQAGVSLYQIDPATYQASYDSAKGDLAKAQAAANMDQLTVKRYQKLLGTKYISQQDYDTAVATAQQSNAAVVAAKAAVETARINLAYTKVTSPISGRIGKSAVTEGALVQNGQTTALATVQQLDPIYVDVTQSSNDFLRLKQELADGRLKQENGKAKVELVTNDGLKYPQSGTLEFSDVTVDQTTGSITLRAIFPNPDHTLLPGMFVRARLEEGINPDALLVPQQGVTRTPRGDASVMVVGEGDKVEVRQVTASQAIGDKWLVTHGLKSGDRVIVTGLQKIKPGVQVKAQEVASDDKQQAAGNAPSEQTKS	2	A
seq127	MNKNRGLTPLAVVLMLSGSLALTGCDDKPAQQGAQHMPEVGIVTLKSAPLQITTELPGRTSAYRIAEVRPQVSGIILKRNFVEGSDIQAGVSLYQIDPATYQASYDSAKGDLAKAQAAANMDQLTVKRYQKLLGTKYISQQDYDTAVATAQQSNAAVVAAKAAVETARINLTYTKVTSPISGRIGKSAVTEGALVQNGQTTALATVQQLDPIYVDVTQSSNDFLRLKQELADGRLKQENGKAKVELVTNDGLKYPQSGTLEFSDVTVDQTTGSITLRAIFPNPDHTLLPGMFVRARLEEGINPDALLVPQQGVTRTPRGDASVMVVGEGDKVEVRQVTASQAIGDKWLVTDGLKSGDRVIVTGLQKIKPGVQVKAQEVASDDKQQAAGNAPSEQTKS	2	A
seq119	MVKRPPPATVQQLDPIYVDVTQSSNDFLRLKQELADGRLKQENGKAKVELVTNDGLKYPQSGTLEFSDVTVDQTTGSITLRAIFPNPDHTLLPGMFVRARLEEGINPDALLVPQQGVTRTPRGDASVMVVGEGDKVEVRRSLLLRRSAINGWSLTV	2	-
seq11	MDQLTVKRYQKLLGTKYISQQDYDTAVATAQQSNAAVVAAKAAVETARINLAYTKVTSPISGRIGKSTVTEGALVQNGQTTALATVQQLDPIYVDVTQSSNDFLRLKQELADGRLKQENGKAKVELVTNDGLKYPQSGTLEFSDVTVDQTTGSITLRAIFPNPDHTLLPGMFVRARLEEGINPDALLVPQQGVTRTPRGDASVMVVGEGDKVEVRQVTASQAIGDKWLVTDGLKSGDRVIVTGLQKIKPGVQVKAQEVASDDKQQAAGNAPSEQTKS	2	T
seq102	MNKNRGLTPLAVVLMLSGSLALTGCDDKPAQQGAQHMPEVGIVTLKSAPLQITTELPGRTSAYRIAEVRPQVSGIILKRNFVEGSDIQAGVSLYQIDPATYQASYDSAKGDLAKAQAAANMDQLTVKRYQKLLGTKYISQQDYDTAVATAQQSNAAVVAAKAAVETARINLAYTKVTSPISGRIGKSAVTEGALVQNGQTTALATVQQLDPIYVDVTQSSNDFLRLKQELADGRLKQENGKAKVGLVTNDGLKYPQSGTLEFSDVTVDQTTGSITLRAIFPNPDHTLLPGMFVRARLEEGINPDALLVPQQGVTRTPRGDASVMVVGEGDKVEVRQVTASQAIGDKWLVTDGLKSGDRVIVTGLQKIKPGVQVKAQEVASDDKQQAAGNAPSEQTKS	2	A
seq101	MNKNRGLTPLAVVLMLSGSLALTGCDDKPAQQGAQHMPEVGIVTLKSAPLQITTELPGRTSAYRIAEVRPQVSGIILKRNFVEGSDIQAGVSLYQIDPATYQASYDSAKGDLAKAQAAANMDQLTVKRYQKLLGTKYISQQDYDTAVATAQQSNAAVVAAKAAVETARINLAYTKVTSPISGRIGKSTVTEGALVQNGQTTALATVQQLDPIYVDVTQSSNDFLRLKQELADGRLKQENGKAKVELVTNDGLKYPQSGTLEFSDVTVDQTTGSITLRAIFPNPDHTLLPGMFVRARLEEGINPDALLVPQQGVTRTPRGDASVMVVGEGDKVEVRQVTASQAIGDKWLVTDGLKSGDRVIVTGLQKIKPGVQVKTQEVASDDKQQAAGNAPSEQTKS	2	T
seq99	MNKNRGLTPLAVVLMLSGSLALTGCDDKPAQQGAQHMPEVGIVTLKSAPLQITTELPGRTSAYRIAEVRPQVSGIILKRNFVEGSDIQAGVSLYQIDPATYQASYDSAKGDLAKAQAAANMDQLTVKRYQKLLGTKYISQQDYDTAVATAQQSNAAVVAAKAAVETARINLAYTKVTSPISGRIGKSTVTEGALVQNGQTTALATVQQLDPIYVDVTQSSNDFLRLKQELADGRLKQENGKAKVELVTNDGLKYPQSGTLEFSDVTVDQTTGSITLRAIFPNPDHPLLPGMFVRARLEEGINPDALLVPQQGVTRTPRGDASVMVVGEGDKVEVRQVTASQAIGDKWLVTDGLKSGDRVIVTGLQKIKPGVQVKAQEVASDDKQQAAGNAPSEQTKS	1	T
seq98	MDQLTVKRYQKLLGTKYISQQDYDTAVATAQQSNAAVVAAKAAVETARINLAYTKVTSPISGRIGKSAVTEGALVQNGQTTAPATVQQLDPIYVDVTQSSNDFLRLKQELADGRLKQENGKAKVELVTNDGLKYPQSGTLEFSDVTVDQTTGSITLRAIFPNPDHTLLPGMFVRARLEEGINPDALLVPQQGVTRTPRGDASVMVVGEGDKVEVRQVTASQAIGDKWLVTDGLKSGDRVIVTGLQKIKPGVQVKAQEVASDDKQQAAGNAPSEQTKS	1	A
seq97	MPEVGIVTLKSAPLQITTELPGRTSAYRIAEVRPQVSGIILKRNFVEGSDIRAGVSLYQIDPATYQASYDSAKGDLAKARAAANMDQLTVKRYQKLLGTKYISQQDYDTAVATAQQSNAAVVAAKAAVETARINLAYTKVTSPISGRIGKSAVTEGALVQNGQTTARQPYSSWIRSMLTSPSRAMISCA	1	A
seq96	MKYIIAPIATALFLLSGCDNAQTSAPQQPTPEVGVVTLQSQPVPVVSQLTGRTTASLSAEVRPQVGGIIQKRLFTEGDMVKAGQALYQIDPSSYRATRNEAAAALKQAQALVVSDCQKAQRYASLVRDNGVSRQNADDAASTCAQDKASVESKKAALESARINLNWTTVTAPIAGRIGISSVTPGALVSADQDTALATIRGLDTMYVDLTRSSVDLLRLRKQSLASNSDTLSVTLTPEDGSTYPEKGRLALTEVAVDESTGSVTLRAIFPNPQHVLLPGMFVRARIDEGIMNDAILAPQQGITRDAKGDATALVVDAANKVEQRTVETGDTYGDKWLVLSGLKAGDKLIVEGTGKVAPGQTVKAVAVNNNGGNA	1	S
seq94	MPEVGIVTLKSAPLQITTELPGRTSAYRIAEVRPQVSGIILKRNFVEGSDIRAGVSLYQIDPATYQASYDSAKGDLAKAQAAANMDQLTVKRYQKLLGTKYISQQDYDTAVATAQQSNAAVVAAKAAVETARINLAYTKVTSPISGRIGKSAVTEGALVQNGQTTAPATVQQLDPIYVDVTQSSNDFLRLKQELADGRLKQENGKAKVELVTNDGLKYPQSGTLEFSDVTVDQTTGSITLRAIFPNPDHTLLPGMFVRARLEEGINPDALLVPQQGVTRTPRGDASVMVVGEGDKVEVRPVTASQAIGDKWLVTDGLKSGDRVIVTGLQKIKPGVQVKAQEVASDDKQQAAGNAPSEQTKS	1	A
seq93	MPEVGIVTLKSAPLQITTELPGRTSAYRIAEVRPQVSGIILKRNFVEGSDIRAGVSLYQIDPATYQASYDSAKGDTAKARAAANMDQLTVKRYQKLLGTKYISQQDYDTAVATAQQSNAAVVAAKAAVETARINLAYTKVTSPISGRIGKSTVTEGALVQNGQTTATATVQQLDPIYVDVTQSSNDFLRLKQELADGRLKQENGKAKVELVTNDGLKYPQSGTLEFSDVTVDQTTGSITLRAIFPNPDHTLLPGMFVRARLEEGINPDALLVPQQGVTRTPRGDASVMVVGKAIKSKSAGHCFSGDRR	1	T
seq92	MDQLTVKRYQKLLGTKYISQQDYDTAVATAQQSNAAVVAAKAAVETARINLAYTKVTSPISGRIGKSTVTEGALVQNGQTTAPATVQQLDPIYVDVTQSSNDFLRLKRRS	1	T
seq91	MNKNRGLTPLAVVLMLSGSLALTGCDDKPAQQGAQHMPEVGIVTLKSAPLQITTELPGRTSAYRIAEVRPQVSGIILKRNFVEGSDIQAGVSLYQIDPATYQASYDSAKGDLAKAQAAANMDQLTVKRYQKLLGTKYISQQDYDTAVATAQQSNAAVVAAKAAVETARINLAYTKVTSPISGRIGKSAVTEGALVQNGQTTALATVQQLDPIYVDVTQSSNDFLRLKQELADGRLKQENGKAKVELVTNDGLKYPQSGTLEFSDVTVDQTTGSITLRAIFPNPDHTLLPGMFVRARLEEGINPDALLVPQQGVTRTPRGDASVMVVGEGDKVEVRQVTASQAISDKWLVTDGLKSGDRVIVTGLQKIKPGVQVKAQEVASDDKQQAAGNAPSEQTKS	1	A
seq90	VVTLQSQPVPVVSQLTGRTTASLSAEVRPQVGGIIQKRLFTEGDMVKAGQALYQIDPSSYRATWNEAAAALKQAQALVVSDCQKAQRYASLVRDNGVSRQDADDAASTCAQDKASVESKKAALESARINLNWTTVTAPIAGRIGISSVTPGALVSADQDTALATIRGL	1	S
seq9	MPEVGIVTLKSAPLQITTELPGRTSAYRIAEVRPQVSGIILKRNFVEGSDIQAGVSLYQIDPATYQASYDSAKGDLAKAQAAANMDQLTVKRYQKLLGTKYISQQDYDTAVATAQQSNAAVVAAKAAVETARINLAYTKVTSPISGRIGKSAVTEGALVQNGQTTALATVQQLDPIYVDVTQSSNDFLRLKQELADGRLKQENGKAKVELVTNDGLKYPQSGTLEFSGVTVDQTTGSITLRAIFPNPDHTLLPGMFVRARLEEGINPDALLVPQQGVTRTPRGDASVMVVGEGDKVEVRQVTASQAIGDKWLVTDGLKSGDRVIVTGLQKIKPGVQVKAQAG	1	A
seq89	MNKNRGLTPLAVVLMLSGSLALTGCDDKPAQQGAQHMPEVGIVTLKSAPLQITTELPGRTSAYRIAEVRPQVSGIILKRNFVEGSDIQAGVSLYQIDPATYQASYDSAKGDLAKAQAAANMDQLTVKRYQKLLGTKYISQXDYDTAVATAQQSNAAVVAAKAAVETARINLAYTKVTSPISGRIGKSAVTEGALVQNGQTTALATVQQLDPIYVDVTQSSNDFLRLKQELADGRLKQENGKAKVELVTNDGLKYPQSGTLEFSDVTVDQTTGSITLRAIFPNPDHTLLPGMFVRARLEEGINPDALLVPQQGVTRTPRGDASVMVVGEGDKVEVRQVTASQAIGDKWLVTDGLKSGDRVIVTGLQKIKPGVQVKAQEVASDDKQQAAGNAPSEQTKS	1	A
seq88	MNKNRGLTPLAVVLMLSGSLALTGCDDKPAQQGAQHMPEVGIVTLKSATLQITTELPGRTSAYRIAEVRPQVSGIILKRNFVEGSDIQAGVSLYQIDPATYQASYDSAKGDLAKAQAAANMDQLTVKRYQKLLGTKYISQQDYDTAVATAQQSNAAVVAAKAAVETARINLAYTKVTSPISGRIGKSAVTEGALVQNGQTTALATVQQLDPIYVDVTQSSNDFLRLKQELADGRLKQENGKAKVELVTNDGLKYPQSGTLEFSDVTVDQTTGSITLRAIFPNPDHTLLPGMFVRARLEEGINPDALLVPQQGVTRTPRGDASVMVVGEGDKVEVRQVTASQAIGDKWLVTDGLKSGDRVIVTGLQKIKPGVQVKAQEVASDDKQQAAGNAPSEQTKS	1	A
seq87	MNKNRGLTPLAVVLMLSGSLALTGCDDKPAQQGAQHMPEVGIVTLKSAPLQITTELPGRTSAYRIAEVRPQVSGIILKRNFVEGSDIQAGVSLYQIDPATYQASYDSAKGDLAKAQAAANMDQLTVKRYQKLLGTKYISQQDYDTAVATAQQSNAAVVAAKAAVETARINLAYTKVTSPISGRIGKSTVTEGALVQNGQTTALATVQQLDPIYVDVTQSSNDFLRLKQELADGRLKQESGKAKVELVTNDGLKYPQSGTLEFSDVTVDQTTGSITLRAIFPNPDHTLLPGMFVRARLEEGINPDALLVPQQGVTRTPRGDASVMVVGEGDKVEVRQVTASQAIGDKWLVTDGLKSGDRVIVTGLQKIKPGVQVKAQEVASDDKQQAAGNAPSEQTKS	1	T
seq86	MNKNRGLTPLAVVLMLSGSLALTGCDDKPAQQGAQHMPEVGIVTLKSAPLQITTELPGRTSAYRIAEVRPQVSGIILKRNFVEGSDIQAGVSLYQIDPATYQASYDSAKGDLAKAQAAANMDQLTVKRYQKLLGTKYISQQDYDTAVATAQQSNAAVVAAKAAVETARINLAYTKVTSPISGRIGKSAVTEGALVQNGQTTALATVQQLDPIYVDVTQSSNDFLRLKQELADGRLKQENGKAKVELVTNDGLKYPQSGTLEFSDVTVDQTTGSITLRAIFPNPDHTLLPGMFVRARLEEGINPDALLVPQQGVTRTPRGDASVMVVGEGDKVGVRQVTASQAIGDKWLVTDGLKSGDRVIVTGLQKIKPGVQVKAQEVASDDKQQAAGNAPSEQTKS	1	A
seq85	MNKNRGLTPLAVVLMLSGSLALTGCDDKPAQQGAQHMPEVGIVTLKSAPLQITTELPGRTSAYRIAEVRPQVSGIILKRNFVEGSDIQAGVSLYQIDPATYQASYDSAKGDLAKAQAAANMDQLTVKRYQKLLGTKYISQQDYDTAVATAQQSNAAVVAAKAAVETARINLAYTKVTSPISGRIGKSAVTEGALVQNGQTTALATVQQLDPIYVDVTQSSNDFLRLKQELADGRLKQENGKAKVELVTNDGLKYPQSGTLEFSDVTVDQTTGSITLRAIFPNPDHT	1	A
seq84	MNKNRGLTPLAVVLMLSGSLALTGCDDKPAQQGAQHMPEVGIVTLKSAPLQITTELPGRTSAYRIAEVRPQVSGIILKRNFVEGSDIQAGVSLYQIDPATYQASYDSAKGDLAKAQAAANMDQLTVKRYQKLLGTKYISQQDYDTAVATAQQSNAAVVAAKAAVETARINLAYTKVTSPISGRIGKSTVTEGALVQNGQTTALATVQQLDPIYVDVTQSSNDFLRLKQELADGRLKQENGKAKVELVTNDGLKYPQSGTLEFSDVTVDQTTGSITLRAIFPNPDHTLLPGMFVRARLEEGINPDALLVPQQGVTRPPRGDASVMVVGEGDKVEVRQVTASQAIGDKWLVTDGLKSGDRVIVTGLQKIKPGVQVKAQEVASDDKQQAAGNAPSEQTKS	1	T
seq83	VTVHVVNSAPLSVTTELPGRTSAFRVAEVRPQVSGIILKRNFVEGSDVEAGQSLYQIDPATYRAAWNSAKGDEAKAEAAAAIAHLTVKRYVPLLGTKYISQQEYDQAVATARQADADVIATKAAVETARINLAYTKVTSPISGRIGKSSVTEGALVTNGQSDALATVQQLDPIYVDVTESSNDFMRLKQESLQRGGDTKSVELVMENGLAYPLKGSLQFSDVTVDESTGSITLRAIFPNPQHVLLPGMFVRARIDEGVDPQAILVPQQGVTRTPRGDASVMLVNDKNQVETREVVATQAVGDKWLITSGLKPGDKVIVSGLQKVRPGVTVKAEAERAAPAVQ	1	S
seq82	MPEVGIVTLKSAPLQITTELPGRTSAYRIAEVRPQVSGIILKRNFVEGSDIQAGVSLYQIDPATYQASYDSAKGDLAKAQAAANMDQLTVKRYQKLLGTKYISQQDYDTAVATAQQSNAAVVAAKAAVETARINLAYTKVTSPISGRIGKSTVTEGALVQNGQTTALATVQQLDPIYVDVTQSSNDFLRLKQELADGRLKQENGKAKVELVTNDGLKYPQSGTLEFSDVTVDQTTGSITLRAIFPNPDHTLLPGMFVRARLEEGINPDALLVPQQGVTRTPRGDASVMVVGEGDKVEVRQVTASQAIGDKWLVTDGLKSGDRVIVTGLQKIKPVCR	1	T
seq81	VTVHVVNSAPLSVTTELPGRTSAFRVAEVRPQVSGIILKRNFVEGSDVEAGQSLYQIDPATYQAAWNSAKGDEAKAEAAAAIAHLTVKRYVPLLGTKYISQQEYDQAVATARQADADVIATKAAVETARINLAYTKVTSPISGRIGKSSVTEGALVTNGQSDALATVQQLDPIYVDVTESSNDFMRLKQESLQRGGDTKSVELVMENGQAYPLKGSLQFSDVTVDETTGSITLRAIFPNPQHVLLPGMFVRARIDEGVDPQAILVPQQGVTRTPRGDASVMLVNDKNQVETREVVATQAVGDKWLITSGLKPGDKVIVSGLQKVRPGVTVKAEAGVRRRPCNKDTQPCLSFLFIDRSSPGAGYHYDDCRRPGHPAAADSSVPDNRPSCGSDLRHLPRCR…	1	S
seq80	MDQLTVKRYQKLLGTKYISQQDYDTAVATAQQSNAAVVAAKAAVETARINLAYTKVTSPISGRIGKSTVTEGALVQNGQTTALATVQQLDPIYVDVTQSSNDFLRLKQELADGRLKQENGKAKVELVTNDGLKYPQSGTLEFSDVTVDQTTGSITLRAIFPNPDHTLLPGMFVRARLEEGINPDALLVPQQGVTRTPRGDASVMVVGEGDKVEVRRSLLLRRSAINGWSLTVWNPAIALSSPACKKSNRVQVKAQEVASDDKQQAAGNAPSEQTKS	1	T
seq79	MPEVGIVTLKSAPLQITTELPCRTSAYRIAEVRPQVSGIILKRNFVEGSDIQAGVSLYQIDPATYQASYDSAKGDLAKAQAAANMDQLTVKRYQKLLGTKYISQQDYDTAVATAQQSNAAVVAAKAAVETARINLAYTKVTSPISGRIGKSAVTEGALVQNGQTTALATVQQLDPIYVDVTQSSNDFLRLKQELADGRLKQENGKAKVELVTNDGLKYPQSGTLEFSDVTVDQTTGSITLRAIFPNPDHTLLPGMFVRARLEEGINPDALLVPQQGVTRTPRGDASVMVVGEGDKVEVRRHCFSGDRR	1	A
seq78	MNKNRGLTPLAVVLMLSGSLALTGCDDKPAQQGAQHMPEVGIVTLKSAPLQITTELPGRTSAYRIAEVRPQVSGIILKRNFVEGSDIQAGVSLYQIDPATYQASYDSAKGDLAKAQAAANMDQLTVKRYQKLLGTKYISQQDYDTAVATAQQSNAAVVAAKAAVETARINLAYTKVTSPISGRIGKSTVTEGALVQNGQTTALATVQQLDPIYVDVTQSSNDFLRLKQELADGRLKQENGKAKVELVTNDGLKYPQSGTLEFSDVTVDQTTGSITLRAIFPNPDHTLLPGMFVRARLEEGINPDALLVPQQGVTRTPRGDASVMVVGKAIKSKSAGHCFSGDRR	1	T
seq77	MNKNRGLTPLAVVLMLSGSLALTGCDDKPAQQGAQHMPEVGIVTLKSAPLQITTELPGRTSAYRIAEVRPQVSGIILKRNFVEGSDIQAGVSLYQIDPATYQASYDSAKGDLAKAQAAANMDQLTVKRYQKLLGTKYISQQDYDTAVATAQQSNAAVVAAKAAVETARINLAYTKVTSPISGRIGKSAVTEGALVQNGQTTALATVQQLDPIYVDVTQSSNDFLRLKQELADGRLKQENGKAKVELVTNDGLKYPQSGTLEFSDVTVDQTTGSITLRAIFPNPDHTLLPGCSSVPVWKKGLTLTPCWYRNRVLPVRRAATPASW	1	A
seq76	MPEVGIVTLKSAPLQITTELPGRTSAYRIAEVRPQVSGIILKRNFVEGSDIQAGVSLYQIDPATYQASYDSAKGDLAKAQAAANMDQLTVKRYQKLLGTKYISQQDYDTAVATAQQSNAAVVAAKAAVETARINLAYTKVTSPISGRIGKSAVTEGALVQNGQTTAPQPFSSWIRSMLTSPSRAMISCAWSRS	1	A
seq75	MPEVGIVTLKSAPLQMTTELPGRTSAYRIAEVRPQVSGIILKRNFVEGSDIQAGVSLYQIDPATYQASYDSAKGDLAKAQAAANMDQLTVKRYQKLLGTKYISQQDYDTAVATAQQSNAAVVAAKAAVETARINLAYTKVTSPISGRIGKSAVTEGALVQNGQSTALATVQQLDPIYVDVTQSSNDFLRLKQELADGRLKQENGKAKVELVTNDGLKYPQSGTLEFSDVTVDQTTGSITLRAIFPNPDHTLLPGMFVRARLEEGVNPDALLVPQQGVTRTPRGDASVMVVGEGDKVEVRQVTASQAIGDKWLVTDGLKSGDRVIVTGLQKIKPGVQVKAQEVASDDKQQAAGNAPSEQTKS	1	A
seq74	MPEVGIVTLKSAPLQITTELPGRTSAYRIAEVRPQVSGIILKRNFVEGSDIQAGVSLYQIDPATYQASYDSAKGDLAKAQAAANMDQLTVKRYQKLLGTKYISQQDYDTAVATAQQSNAAVVAAKAAVETARINLAYTKVTSPISGRIGKSAVTEGALVQNGQTTALATVQQLDPIYVDVTQSSNDFLRLKQELADGRLKQENGKAKVELVTNDGLKYPQSGTLEFSDVTVDQTTGSITLRAIFPNPDHTLLPGMFVRARLEEGINPDALLVPQQGVTRTPRGDASVMVVGEGDKVEVRQVTASQAIGDKWLVTDGLKSGDRVIVTGLQKIKPGVQVKAREVASDDKQQAAGNAPSEQTKS	1	A
seq72	KLDTRGLHMNKNRGLTPLAVVLMLSGSLALTGCDDKPAQQGAQHMPEVGIVTLKSAPLQITTELPGRTSAYRIAEVRPQVSGIILKRNFVEGSDIQAGVSLYQIDPATYQASYDSAKGDLAKAQAAANMDQLTVKRYQKLLGTKYISQQDYDTAVATAQQSNAAVVAAKAAVETARINLAYTKVTSPISGRIGKSAVTEGALVQNGQTTALATVQQLDPIYVDVTQSSNDFLRLKQELADGRLKQENGKAKVELVTNDGLKYPQSGTLEFSDVTVDQTTGSITLRAIFPNPDHTLLPGMFVRARLEEGINPDALLVPQQGVTRTPRGDASVMVVGEGDKVEVRQVTASQAIGDKWLVTDGLKSGDRVIVTGLQKIKPGVQVKAQEVASDDKQQAAGNAP…	1	A
seq71	MTTHARVTLLSGLIISALLLTGCDNSDNQQPHAQAPQVTVHVVNSAPLSVTTELPGRTSAFRVAEVRPQVSGIILKRNFVEGSDVEAGQSLYQIDPATYQAAWNSAKGDEAKAEAAAAIAHLTVKRYVPLLGTKYISQQEYDQAVATARQADADVIATKAAVETARINLAYTKVTSPISGRIGKSSVTEGALVTNGQSDALSTVQQLDPIYVDVTESSNDFMRLKQESLQRGGDTKSVELVMENGQAYPLKGSLQFSDVTVDESTGSITLRAIFPNPQHVLLPGMFVRARIDEGVDPQAILVPQQGVTRTPRGDASVMLVNDKNQVETREVVATQAVGDKWLITSGLKPGDKVIVSGLQKVRPGVTVKAEVERAAPAVQ	1	S
seq70	LFLLSGCDNAQTSAPQQPTPEVGVVTLQSQPVPVVSQLTGRTTASLSAEVRPQVGGIIQKRLFTEGDMVKAGQALYQIDPSSYRATWNEAAAALKQSQALVVSDCQKAQRYASLVRDNGVSRQDADDAASTCAQDKASVESKKAALESARINLNWTTVTAPIAGRIGISSVTPGALVSADQDTALATIRGLDTMYVDLTRSSVDLLRLRKQSLASNSDTLSVTLTLEDGSTYPEKGRLALTEVAVDESTGSVTLRAIFPNPQHVLLPGMFVRARIDEGIMNDAILAPQQGITRDAKGDATALVVDASNKVEQRTVETGDTYGDKWLVLSGLKAGDKLIVEGTGKVAPGQTVKAVAVNNNGGNA	1	S
seq68	MNKNRGLTPLAVVLMLSGSLALTGCDDKPAQQGAQHMPEVGIVTLKSAPLQITTELPGRTSAYRIAEVRPQVSGIILKRNFVEGSDIQAGVSLYQIDPATYQASYDSAKGDLAKAQAAANMDQLTVKRYQKLLGTKYISQQDYDTAVATAQQSNAAVVAAKAAVETARINLAYTKVTSPISGRIGKSAVTEGALVQNGQTTALATVQQLDPIYVDVTQSSNDFLRLKQELADGRLKQENGKAKVELVTNDGLKYPQSGTLEFSDVTVDQTTGSITLRAIFPNPDHTLLPGMFVRARLEEGINPDALLVPQQGVTRTPRGDASVMVVGEGDKVEVRQVTASQAIGDKWLVTDGLKSGDRVIVTGLQKIKPGVQVKAQEVASDDKQQAAGNTPSEQTKS	1	A
seq67	MNKSRGLTPLAVVLMLSGSLALTGCDDKPAQQGAQHMPEVGIVTLKSAPLQITTELPGRTSAYRIAEVRPQVSGIILKRNFVEGSDIQAGVSLYQIDPATYQASYDSAKGDLAKAQAAANMDQLTVKRYQKLLGTKYISQQDYDTAVATAQQSNAAVVAAKAAVETARINLAYTKVTSPISGRIGKSTVTEGALVQNGQTTALATVQQLDPIYVDVTQSSNDFLRLKQELADGRLKQENGKAKVELVTNDGLKYPQSGTLEFSDVTVDQTTGSITLRAIFPNPDHTLLPGMFVRARLEEGINPDALLVPQQGVTRTPRGDASVMVVGEGDKVEVRQVTASQAIGDKWLVTDGLKSGDRVIVTGLQKIKPGVQVKAQEVASDDKQQAAGNAPSEQTKS	1	T
seq66	MNKNRELTPLAVVLMLSGSLALTGCDDKPAQQGAQHMPEVGIVTLKSAPLQITTELPGRTSAYRIAEVRPQVSGIILKRNFVEGSDIQAGVSLYQIDPATYQASYDSAKGDLAKAQAAANMDQLTVKRYQKLLGTKYISQQDYDTAVATAQQSNAAVVAAKAAVETARINLAYTKVTSPISGRIGKSAVTEGALVQNGQTTALATVQQLDPIYVDVTQSSNDFLRLKQELADGRLKQENGKAKVELVTNDGLKYPQSGTLEFSDVTVDQTTGSITLRAIFPNPDHTLLPGMFVRARLEEGINPDALLVPQQGVTRTPRGDASVMVVGEGDKVEVRQVTASQAIGDKWLVTDGLKSGDRVIVTGLQKIKPGVQVKAQEVASDDKQQAAGNAPSEQTKS	1	A
seq65	MNKNRGLTPLAVVLMLSGSLALTGCDDKPAQQGAQHMPEVGIVTLKSAPLQITTELPGRTSAYRIAEVRPQVSGIILKRNFVEGSDIQAGVSLYQIDPATYQASYDSAKGDLAKAQAAANMDQLTVKRYQKLLGTKYISQQDYDTAVATAQQSNAAVVAAKAAVETARINLAYTKVTSPISGRIGKSAVTEGALVQYGQTTALATVQQLDPIYVDVTQSSNDFLRLKQELADGRLKQENGKAKVELVTNDGLKYPQSGTLEFSDVTVDQTTGSITLRAIFPNPDHTLLPGMFVRARLEEGINPDALLVPQQGVTRTPRGDASVMVVGEGDKVEVRQVTASQAIGDKWLVTDGLKSGDRVIVTGLQKIKPGVQVKAQEVASDDKQQAAGNAPSEQTKS	1	A
seq63	MNKNRGLTPLAVVLMLSGSLALTGCDDKPAQQGAQHMPEVGIVTLKSAPLQITTELPGRTSAYRIAEVRPQVSGIILKRNFVEGSDIQAGVSLYQIDPATYQASYDSAKGDLAKAQAAANMDQLTVKRYQKLLGTKYISQQDYDTAVATAQQSNAALVAAKAAVETARINLAYTKVTSPISGRIGKSAVTEGALVQNGQTTALATVQQLDPIYVDVTQSSNDFLRLKQELADGRLKQENGKAKVELVTNDGLKYPQSGTLEFSDVTVDQTTGSITLRAIFPNPDHTLLPGMFVRARLEEGINPDALLVPQQGVTRTPRGDASVMVVGEGDKVEVRQVTASQAIGDKWLVTDGLKSGDRVIVTGLQKIKPGVQVKAQEVASDDKQQAAGNVPSEQTKS	1	A
seq62	MNKNRGLTPLAVVLMLSGSLALTGCDDKPAQQGAQHMPDVGIVTLKSAPLQITTELPGRTSAYRIAEVRPQVSGIILKRNFVEGSDIQAGVSLYQIDPATYQASYDSAKGDLAKAQAAANMDQLTVKRYQKLLGTKYISQQDYDTAVATAQQSNAAVVAAKAAVETARINLAYTKVTSPISGRIGKSTVTEGALVQNGQTTALATVQQLDPIYVDVTQSSNDFLRLKQELADGRLKQENCKAKVELVTNDGLKYPQSGTLEFSDVTVDQTTGSITLRAIFPNPDHTLLPGMFVRARLEEGINPDALLVPQQGVTRTPRGDASVMVVGEGDKVEVRQVTASQAIGDKWLVTDGLKSGDRGIVTGLQKIKPGVQVKAQEVASDDKQQAAGNAPSEQTKS	1	T
seq61	AQQSNAAVVAAKAAVETARINLAYTKVTSPISGRIGKSAVTEGALVQNGQTTALATVQQLDPIYVDVTQSSNDFLRLKQELADGRLKQENGKAKVELVTNDGLKYPQSGTLEFSDVTVDQTTGSITLRAIFPNPDHTLLPGMFVRARLEEGINPDALLVPQQGVTRTPRGDASVMVVGEGDKVEVRQVTASQAIGDKWLVTDGLKSGDRVIVTGLQKIKPGVQVKAQEVASDDKQQAAGNAPSEQTKS	1	A
seq60	QQDYDTAVATAQQSNAAVVAAKAAVETARINLAYTKVTSPISGRIGKSAVTEGALVQNGQTTALATVQQLDPIYVDVTQSSNDFLRLKQELADGRLKQENGKAKVELVTNDGLKYPQSGTLEFSDVTVDQTTGSITLRAIFPNPDHTLLPGMFVRARLEEGINPDALLVPQQGVTRTPRGDASVMVVGEGDKVEVRQVTASQAIGDKWLVTDGLKSGDRVIVTGLQKIKPGVQVKAQEVASDDKQQAAGNAPSEQTKS	1	A
seq59	MPEVGIVTLKSAPLQITTELPGRTSAYRIAEVRPQVSGIILKRNFVEGSDIQAGVSLYQIDPATYQASYDSAKGDLAKAQAAANMDQLTVKRYQKLLGTKYISQQDYDTAVATAQQSNAAVVAAKAAVETARINLAYTKVTSPISGRIGKSAVTEGALVQNGQTTALATVQQLDPIYVDVTQSSNDFLRLKQELADGRLKQENGKAKVELVTNDGLKYPQSGTLEFSDVTVDQTTGSITLRAIFPNPDHTLLPGMFVRARLEEGINPDALLVPQQGVTRTPRGDASVMVVGEGDKVEVRQVTASQAIGDKWLVTDGLKSGDRVIVTGLQKIKPGVQVKAQEVASDDKQQAAGNAPSEQTK	1	A
seq58	DYDTAVATAQQSNAAVVAAKAAVETARINLAYTKVTSPISGRIGKSAVTEGALVQNGQTTALATVQQLDPIYVDVTQSSNDFLRLKQELADGRLKQENGKAKVELVTNDGLKYPQSGTLEFSDVTVDQTTGSITLRAIFPNPDHTLLPGMFVRARLEEGINPDALLVPQQGVTRTPRGDASVMVVGEGDKVEVRQVTASQAIGDKWLVTDGLKSGDRVIVTGLQKIKPGVQVKAQEVASDDKQQAAGNAPSEQTKS	1	A
seq57	MPEVGIVTLKSAPLQITTELPGRTSAYRIAEVRPQVSGIILKRNFVEGSDIQAGVSLYQIDPATYQASYDSAKGDLAKAQAAANMDQLTVKRYQKLLGTKYISQQDYDTAVATAQQSNAAVVAAKAAVETARINLAYTKVTSPISGRIGKSAVTEGALVQNGQTTALATVQQLDPIYVDVTQSSNDFLRLKQELADGRLKQENGKAKVELVTNDGLKYPQSGTLEFSDVTVDQTTGSITLRAIFPNPDHTLLP	1	A
seq56	MNKNRGLTPLAVVLMLSGSLALTGCDDKPAQQGAQHMPEVGIVTLKSAPLQITTELPGRTSAYRIAEVRPQVSGIILKRNFVEGSDIQAGVSLYQIDPATYQASYDSAKGDLAKAQAAANMDQLTVKRYQKLLGTKYISQQDYDTAVATAQQSNAAVVAAKAAVETARINLAYTKVTSPISGRIGKSAVTEGALVQNGQTTALATVQQLDPIYVDVTQSSNDFLRLKQELADGRLKQENGKAKVELVTNDGLKYPQSGTLEFSDVTVDQTTGSITLRAIFPNPDHTLLPGMFVRARLEEGINPDALLVPQQGVTRTPRGDASVMVVGE	1	A
seq55	VTVHVVNSAPLSVTTELPGRTSAFRVAEVRPQVSGIILKRNFVEGSDVEAGQSLYQIDPATYQAAWNSAKGDEAKAEAAAAIAHLTVKRYVPLLGTKYISQQEYDQAVATARQADADVIATKAAVETARINLAYTKVTSPISGRIGKSSVTEGALVTNGQSDALATVQQLDPIYVDVTESSNDFMRLKQESLQRGGDTKSVELVMENGQAYPLKGSLQFSDVTVDESTGSITLRAIFPNPQHVLLPGMFVRARIDEGVDPQAILVPQQGVTRTPRGDASVMLVNDKNQVETREVVATQAVGDKWLITSGLKPGDKVIVSGLQKVRPGVTVKAEAERAAPAVQ	1	S
seq53	YQASYDSAKGDLAKAQAAANMDQLTVKRYQKLLGTKYISQQDYDTAVATAQQSNAAVVAAKAAVETARINLAYTKVTSPISGRIGKSAVTEGALVQNGQTTALATVQQLDPIYVDVTQSSNDFLRLKQELADGRLKQENGKAKVELVTNDGLKYPQSGTLEFSDVTVDQTTGSITLRAIFPNPDHTLLPGMFVRARLEEGINPDALLVPQQGVTRTPRGDASVMVVGEGDKVEVRQVTASQAIGDKWLVTDGLKSGDRVIVTGLQKIKPGVQVKAQEVASDDKQQAAGNAPSEQTKS	1	A
seq48	MNKNRGLTPLAVVLMLSGSLALTGCDDKPAQQGAQHMPEVGIVTLKSAPLQITTELPGRTSAYRIAEVRPQVSGIILKRNFVEGSDIQAGVSLYQIDPATYQASYDSAKGDLAKAQAAANMDQLTVKRYQKLLGTKYISQQDYDTAVATAQQSNAAVVAAKAAVETARINLAYTKVTSPISGRIGKSAVTEGALVQNGQTTALATVQQLDPIYVDVTQSSNDFLRLKQELADGRLKQENGKAKVELVTNDGLKYPQSGTLEFSDVTVDQTTGSITLRAIFPNPDHTLLPGMFVRARLEEGVNPDALLVPQQGVTRTPRGDASVMVVGEGDKVEVRQVTASQAIGDKWLVTDGLKSGDRVIVTGLQKIKPGVQVKAQEVASDDKQQAAGNAPSEQTKS	1	A
seq47	MPEVGIVTLKSAPLQITTELPGRTSAYRIAEVRPQVSGIILKRNFVEGSDIQAGVSLYQIDPATYQASYDSAKGDLAKAQAAANMDQLTVKRYQKLLGTKYISQQDYDTAVATAQQSNAAVVAAKAAVETARINLAYTKVTSPISGRIGKSAVTEGALVQNGQTTALATVQQLDPIYVDVTQSSNDFLRLKQELADGRLKQENGKAKVELVTNDGLKYXXGDVRPCPSGRRD	1	A
seq46	MDQLTVKRYQKLLGTKYISQQDYDTAVATAQQSNAAVVAAKAAVETARINLAYTKVTSPISGRIGKSAVTEGALVQNGQTTALATVQQLDPIYVDVTQSSNDFLRLKQELADGRLKQENGKAKVELVTNDGLKYPQSGTLEFSDVTVDQTTGSITLRAIFPNPDHTLLPGMFVRARLEEGINPDALLVPQQGVTRTPRGDASVMVVGKAIKSKSAGHCFSGDRR	1	A
seq45	MPEVGIVTLKSAPLQITTELPGRTSAYRIAEVRPQVSGIILKRNFVEGSDIQAGVSLYQIDPATYQASYDSAKGDLAKAQAAANMDQLTVKRYQKLLGTKYISQQDYDTAVATAQQSNAAVVAAKAAVETARINLAYTKVTSPISGRIGKSAVTEGALVQNGQTTALATVQQLDPIYVDVTQSSNDFLRLKQELADGRLKQENGKAKVELVTNDGLKYPQSGTLEFSDVTVDQTTGSITLRAIFPNPDHTLLPGMFVRARLEEGVNPDALLVPQQGVTRTPRGDASVMVVGEGDKVEVRQVTASQAIGDKWLVTDGLKSGDRVIVTGLQKIKPGVQVKAQEVASDDKQQAAGNAPSEQTKS	1	A
seq41	MNKNRGLTPLAVVLMLSGSLALTGCDDKPAQQGAQHMPEVGIVTLKTAPLQITTELPGRTSAYRIAEVRPQVSGIILKRNFVEGSDIQAGVSLYQIDPATYQASYDSAKGDLAKAQAAANMDQLTVKRYQKLLGTKYISQQDYDTAVATAQQSNAAVVAAKAAVETARINLAYTKVTSPISGRIGKSAVTEGALVQNGQTTALATVQQLDPIYVDVTQSSNDFLRLKQELADGRLKQENGKAKVELVTNDGLKYPQSGTLEFSDVTVDQTTGSITLRAIFPNPDHTLLPGMFVRARLEEGINPDALLVPQQGVTRTPRGDASVMVVGEGDKVEVRQVTASQAIGDKWLVTDGLKSGDRVIVTGLQKIKPGVQVKAQEVASDDKQQAAGNAPSEQTKS	1	A
seq36	MPEVGIVTLKSAPLQITTELPGRTSAYRIAEVRPQVSGIILKRNFVEGSDIQAGVSLYQIDPATYQASYDSAKGDLAKAQAAANMDQLTVKRYQKLLGTKYISQQDYDTAVATAQQSNAAVVAAKAAVETARINLAYTKVTSPISGRIGKSAVTEGALVQNGQTTALATVQQLDPIYVDVTQSSNDFLRLKQELADGRLKQENGKAKVELVTNDGLKYPQSGTLEFSDVTVDQTTGSITLRAIFPNPDHTLLPGMFVRARLEEGINPDALLVPQQGVTRTPRGDASVMVVGEGDKVEVRQVTASQAIGDKWLVTDGLKSGDRVIVTGLQKIKPGVQVKAQEVASDDKQQAAGNAPSEKTKS	1	A
seq34	MNKNRGLTPLAVVLMLSGSLALTGCDDKPAQQGAQHMPEVGIVTLKSAPLQITTELPGRTSAYRIAEVRPQVSGIILKRNFVEGSDIQAGVSLYQIDPATYQASYDSAKGDLAKAQAAANMDQLTVKRYQKLLGTKYISQQDYDTAVATAQQSNAAVVAAKAAVETARINLAYTKVTSPISGRIGKSTVTEGALVQNGQTTALATVQQLDPIYVDVTQSSNDFLRLKQELADGRLKQENGKAKVELVTNDGLKYPQSGTLEFSDVTVDQTTGSITLRAIFPNPDHTLLPGMFVRARLEEGINPDALLVPQQGVTRTPRGDASVMVVGEGDKVEVRQVTASQAIGDKWLVTDGLKSGDRVIVTGLQKIQTRCAGKSAGSSF	1	T
seq33	MTTHARVTLLSGLIISALLLTGCDNSDNQQPHAQAPQVTVHVVNSAPLSVTTELPGRTSAFRVAEVRPQVSGIILKRNFVEGSDVEAGQSLYQIDPATYQAAWNSAKGDEAKAEAAAAIAHLTVKRYVPLLGTKYISQQEYDQAVATARQADADVIATKAAVETARINLAYTKVTSPISGRIGKSSVTEGALVTNGQSDALATVQQLDPIYVDVTESSNDFMRLKQESLQRGGDTKNVELVMENGQAYPLKGSLQFSDVTVDESTGSITLRAIFPNPQHVLLPGMFVRARIDEGVDPQAILVPQQGVTRTPRGDASVMLVNDKNQVETREVVATQAVGDKWVITSGLKPGDKVIVSGLQKVRPGVTVKAEAERAAPAVQ	1	S
seq32	MLSGSLALTGCDDKPAQQGAQHMPEVGIVTLKSAPLQITTELPGRTSAYRIAEVRPQVSGIILNVTSWKVAISGRRLLYQIDPATYQASYDSAKGDWQSRAAANMDQLTVKRYQKLLGTKY	1	-
seq31	MNKNRGLTPLAVVLMLSGSLALTGCDDKPAQQGAQHMPEVGIVTLKSAPLQITTELPGRTSAYRIAEVRPQVSGIILKRNFVEGSDIQAGVSLYQIDPATYQASYDSAKGDLAKAQAAANMDQLTVKRYQKLLGTKYISQQDYDTAVATAQQSNAAVVAAKAAVETARINLAYTKVTSPISGRIGKSAVTEGALVQNGQTTALATVQQLDPIYVDVTQSSNDFLRLKQELADGRLKQENGKAKVELVTNDGLKYPQAGTLEFSDVTVDQTTGSITLRAIFPNPDHTLLPGMFVRARLEEGVNPDALLVPQQGVTRTPRGDASVMVVGEGDKVEVRQVTASQAIGDKWLVTDGLKSGDRVIVTGLQKIKPGVQVKAQEVASDDKQQAAGNAPSEQTKS	1	A
seq3	MPEVGIVTLKSAPLQITTELPGRTSAYRIAEVRPQVSGIILKRNFVEGSDIQAGVSLYQIDPATYQASYDSAKGDLAKAQAAANMDQLTVKRYQKLLGTKYISQQDYDTAVATAQQSNAAVVAAKAAVETARINLAYTKVTSPISGRIGKSAVTEGALVQNGQTTALATVQQLDPIYVDVTQSSNDFLRLKQELADGRLKQENGKAKVELVTNDGLKYPQSGTLEFSDVTVDQTTGSITLRAIFPNPDHTLLPGMFVRARLEEGINPDALLGTATGCYPYAARRRQRHGSGGRR	1	A
seq29	MPEVGIVTLKSAPLQITTELPGRTSAYRIAEXRPQVSGIILKRNFVEGSDIQAGVSLYQIDPATYQASYDSAKGDLAKAQAAANMDQLTVKRYQKLLGTKYISQQDYDTAVATAQQSNAAVVAAKAAVETARINLAYTKVTSPISGRIGKSAVTEGALVQNGQTTALATVQQXDPIYXDVTQSSNDFLRLXQEXAXGXLKQENXKAKVELVTXDXLKYPQXGTLEFSDVTVDQTTGSITLRAIFPNPDHTLLPGMFVRARLEEGINPDALLVPQQGVTRTPRGDASVMVVGEGDKVEVRQVTASQAIGDKWLVTDGLKSGDRVIVTGLQKIKPGVQVKAQEVASDDKQQAAGNAPSEQTKS	1	A
seq28	MNKNRGLTPLAVVLMLSGSLALTGCDDKPAQQGAQHMPEVGIVTLKSAPLQITTELPGRTSAYRIAEVRPQVSGIILKRNFVEGSDIQAGVSLYQIDPATYQASYDSAKGDLAKAQAAANMDQLTVKRYQKLLGTKYISQQDYDTAVATAQQSNAAVVAAKAAVETARINLAYTKVTSPISGRIGKSTVTEGALVQNGQTTAXATVQQLDPIYVDVTQSSNDFLRLKQELADGRLKQENGKAKVELVTNDGLKYPQSGTLEFSDVTVDQTTGSITLRAIFPNPDHTLLPGMFVRARLEEGINPDALLVPQQGVTRTPRGDASVMVVGEGDKVEVRQVTASQAIGDKWLVTDGLKSGDRVIVTGLQKIKPGVQVKAQEVASDDKQQAAGNAPSEQTKS	1	T
seq27	MNKNRGLTPLAVVLMLSGSLALTGCDDKPAQQGAQHMPEVGIVTLKSAPLQITTELPGRTSAYRIAEVRPQVSGIILKRNFVEGSDIQAGVSLYQIDPATYQASYDSAKGDLAKAQAAANMDQLTVKRYQKLLGTKYISQQAYDPAVATAQQSNAAVVAAKAAVETARINLAYTKVPSPISGRIGKSAVTEGALVQNGQTTALATVQQLDPIYVDVTQSSNDFLRLKQELADGRLKQENGKAKVELVTNDGLKYPQSGTLEFSDVTVDQTTGSITLRAIFPNPDHTLLPGMFVRARLEEGINPDALLVPQQGVTRTPRGDASVMVVGEGDKVEVRQVTASQAIGDKWLVTDGLKSGDRVIVTGLQKIKPGVQVKAQEVASDDKQQAAGNAPSEQTKS	1	A
seq26	MPEVGIVTLKSAPLQITTELPGRTSAYRIAEVRPQVSGIILKRNFVEGSDIQAGVSLYQIDPATYQASYDSAKGDLAKAQAAANMDQLTVKRYQKLLGTKYISQQDYDTAVATAQQSNAAVVAAKAAVETARINLAYTKVTSPISGRIGKSAVTEGALVQNGQTTALATVQQLDPIYVDVTQSSNDFLRLKQELADGRLKQENGKAKVELVTNDGLKYPQSGTLEFSDVTVDQTTGSITLRAIFPNPDHTLLPGMFVRARLEEGINPDALLVPQQGVTRTPRGDASVMVVGEGDKVEVRQVTASQAIGDKWLVTDGLKSAIALSSPACKKSNQVCR	1	A
seq24	MNKNRGLTPLAVVLMLSGSLALTGCDDKPAQQGGQHMPEVGIVTLQSAPLQITTELPGRTSAYRIAEVRPQVSGIILKRNFVEGSDIQAGVSLYQIDPATYQASYDSAKGDLAKAQAAANMDQLTVKRYQKLLGTKYISQQDYDTAVATAQQSNAAVVAAKAAVETARINLAYTKVTSPISGRIGKSAVTEGALVQNGQSTALATVQQLDPIYVDVTQSSNDFLRLKQELADGRLKQENGKAKVELVTNDGLKYPQSGTLEFSDVTVDQTTGSITLRAIFPNPDHSLLPGMFVRARLEEGVNPDALLVPQQGVTRTPRGDASVMVVGEGDKVEVRQVTASQAIGDKWLVTDGLKTGDRVIVTGLQKIKPGVQVKAQEVASDDKQQAAGNAPSEQTKS	1	A
seq233	MNKNRGLTPLAVVLMLSGSLALTGCDDKPAQQGAQHMPEVGIVTLKSAPLQITTELPGRTSAYRIAEVRPQVSGIILKRNFVEGSDIQAGVSLYQIDPATYQASYDSAKGDLAKAQAAANMDQLTVKRYQKLLGTKYISQQDYDTAVATAQQSNAAVVAAKAAVETARINLAYTKVTSPISGRIGKSAVTEGALVQNGQTTALATVQQLDPIYVDVTQSSNDFLRLKQELADGCLKQENGKAKVELVTNDGLKYPQSGTLEFSDVTVDQTTGSITLRAIFPNPDHTLLPGMFVRARLEEGINPDALLVPQQGVTRTPRGDASVMVVGEGDKVEVRQVTASQAIGDKWLVTDGLKSGDRVIVTGLQKIKPGVQVKAQEVASDDKQQAAGNAPSEQTKS	1	A
seq232	MNKNRGLTPLAVVLMLSGSLALTGCDDKPAQQGAQHMPEVGIVTLKSAPLQITTELPGRTSAYRIAEVRPQVSGIILKRNFVEGSDIQAGVSLYQIDPATYQASYDSAKGDLAKAQAAANMDQLTVKRYQKLLGTKYISQQDYDTAVATAQQSNAAVVAAKAAVETARINLAYTKVTSPISGRIGKSAVTEGALVQNGQTTALATVQQLDPIYVDVTQSSNDFLRLKQELADGRLKQENGKAKVELVTNDGLKYPQSGTLEFSDVTVDQTTGSITLRAIFPNPDHTLLPGMFVRARLEEGINPDALLVPQQGVTRTPRGDASVMVGGEGDKVDVRQVTASQAIGDKGLVTDGLKSGDRVIVTGLQKIKPGVQVKAQEVASDDKQQAAGNAPSEQTKS	1	A
seq230	MNKNRGLTPLAVVLMLSGSLALTGCDDKPAQQGAQHMPEVGIVALKSAPLQITTELPGRTSAYRIAEVRPQVSGIILKRNFVEGSDIQAGVSLYQIDPATYQASYDSAKGDLAKAQAAANMDQLTVKRYQKLLGTKYISQQDYDTAVATAQQSNAAVVAAKAAVETARINLAYTKVTSPISGRIGKSAVTEGALVQNGQTTALATVQQLDPIYVDVTQSSNDFLRLKQELADGRLKQENGKAKVELVTNDGLKYPQSGTLEFSDVTVDQTTGSITLRAIFPNPDHTLLPGMFVRARLEEGINPDALLVPQQGVTRTPRGDASVMVVGEGDKVEVRQVTASQAIGDKWLVTDGLKSGDRVIVTGLQKIKPGVQVKAQEVASDDKQQAAGNAPSEQTKS	1	A
seq23	LFEPLNILKLDTRGLHMNKNRGLTPLAVVLMLSGSLALTGCDDKPAQQGAQHMPEVGIVTLKSAPLQITTELPGRTSAYRIAEVRPQVSGIILKRNFVEGSDIQAGVSLYQIDPATYQASYDSAKGDLAKAQAAANMDQLTVKRYQKLLGTKYISQQDYDTAVATAQQSNAAVVAAKAAVETARINLAYTKVTSPISGRIGKSTVTEGALVQNGQTTALATVQQLDPIYVDVTQSSNDFLRLKQELADGRLKQENGKAKVELVTNDGLKYPQSGTLEFSDVTVDQTTGSITLRAIFPNPDHTLLPGMFVRARLEEGINPDALLVPQQGVTRTPRGDASVMVVGEGDKVEVRQVTASQAIGDKWLVTDGLKSGDRVIVTGLQKIKPGVQVKAQEVASDDK…	1	T
seq229	MPEVGIVTLKSAPLQITTELPGRTSAYRIAEVRPQVSGIILKRNFVEGSDIQAGVSLYQIDPATYQASYDSAKGDLAKAQAAANMDQLTVKRYQKLLGTKYISQQDYDTAVATAQQSNAAVVAAKAAVETARINLAYTKVTSPISGRIGKSAVTEGALVQNGQTTALATVQQLDPIYVDVTQSSNDFLRLKQELADGRLKQENGKAKVELVTNDGLKYPQAGTLEFSDVTVDQTTGSITLRVIFPNPDHTLLPGMFVRARLEEGVNPDALLVPQQGVTRTPRGDASVMVVGEGDKVEVRQVTASQAIGDKWLVTDGLKTGDRVIVTGLQKIKPGVQVKAQEVASDDKQQAAGNAPSEQTKS	1	A
seq228	MNKNRGLTPLAVVLMLSGSLALTGCDDKPAQQGAQHMPEVGIVTLKSAPLQITTELPGRTSAYRIAEVRPQVSGIILKRNFVEGSDIQAGVSLYQIDPATYQASYDSAKGDLAKAQAAANMDQLTVKRYQKLLGTKYISQQDYDTAVATAQQSNAAVVAAKAAVETARINLAYTKVTSPISGRIGKSAVTEGALVQNGQTTALATVQQLDPIYVDVTQSSNDFLRLKQELADGRLKQENGKAKVELVTNDGLKYPQSGTLEFSDVTVDQTTGSITLRAIFPNPDHTLLPGMFVRARLEEGINPDALLVPQQGVTRTLRGDASVMVVGEGDKVEVRQVTASQAIGDKWLVTDGLKSGDRVIVTGLQKIKPGVQVKAQEVASDDKQQAAGNAPSEQTKS	1	A
seq227	GCDDKPAQQGAQHMPEVGIVTLKSAPLQITTELPGRTSAYRIAEVRPQVSGIILKRNFVEGSDIQAGVSLYQIDPATYQASYDSAKGDLAKAQAAANMDQLTVKRYQKLLGTKYISQQDYDTAVATAQQSNAAVVAAKAAVETARINLAYTKVTSPISGRIGKSAVTEGALVQNGQTTALATVQQLDPIYVDVTQSSNDFLRLKQELADGRLKQENGKAKVELVTNDGLKYPQSGTLEFSDVTVDQTTGSITLRAIFPNPDHTLLPGMFVRARLEEGINPDALLVPQQGVTRTPRGDASVMVVGEGDKVEVRQVTASQAIGDKWLVTDGLKSGDRVIVTGLQKIKPGVQVKAQEVASDDKQQAAGNAPSEQTKS	1	A
seq226	MNKNRGLTPLAVVLMLSGSLALTGCDDKPAQQGAQHMPEVGIVTLKSAPLQITTELPGRTSAYRIAEVRPQVSGIILKRNFVEGSDIQAGVSLYQIDPATYQASYDSAKGDLAKAQAAANMDQLTVKRYQKLLGTKYISQQDYDTAVATAQQSNAAVVAAKAAVETARINLAYTKVTSPISGRIGKSTVTEGALVQNGQTTALATVQQLDPIYVDVTQSSNDFLRLKQELADGRLKQENGKAKVELVTNDGLKYPQSGTLEFSDVTVDQTTGSITLRAIFPNPDHTLLPGMFVRARLEEGINPDALLVPQQGVTRTPRATPASW	1	T
seq224	MNKNRGLTPLAVVLMLSGSLALTGCDDKPAQQGAQHMPEVGIVTLKSAPLQITTELPGRTSAYRIAEVRPQVSGIILKRNFVEGSDIQAGVSLYQIDPATYQASYDSAKGDLAKAQAAANMDQLTVKRYQKLLGTKYISQQDYDTAVATAQQSNAAVVAAKAAVETARINLAYTKVTSPISGRIGKSAVTEGALVQNGQTTALATVQQLDPIYVDVTQSSNDFLLLKQELADGRLKQENGKAKVELVTNDGLKYPQSGTLEFSDVTVDQTTGSITLRAIFPNPDHTLLPGMFVRARLEEGINPDALLGTATGCYPYAARRRQRHGSGGRR	1	A
seq223	MNKNRGLTPLAVVLMLSGSLALTGCDDKPAQQGAQHMPEVGIVTLKSAPLQITTELPGRTSAYRIAEVRPQVSGIILKRNFVEGSDIQAGVSLYQIDPATYQASYDSAKGDLAKAQAAANMDQLTVKRYQKLLGTKYISQQDYDTAVATAQQSNAAVVAAKAAVETARINLAYTKVTSPISGRIGKSTVTEGALVQNGQTTALATVQQLDPIYVDVTQSSNDFLRLKQELADGRLKQENGKAKVELVTNDGLKYPQSGTLEFSDVTVDQTTGSITLRAIFPNPDHTLLPGMFVRARLEEGINPDALLVPQQGVTRTRAATPASW	1	T
seq222	MTTHARVTLLSGLIISALLLTGCDNSDNPQPHAQAPQVTVHVVNSAPLSVTTELPGRTSAFRVAEVRPQVSGIILKRNFVEGSDVEAGQSLYQIDPATYQAAWNSAKGDEAKAEAAAAIAHLTVKRYVPLLGTKYISQQEYDQAVATARQADADVIATKASVESARINLAYTKVTSPISGRIGKSSVTEGALVTNGQSDALATVQQLDPIYVDVTESSNDFMRLKQESLQRGGDTKSVELVMENGQAYPLKGSLQFSDVTVDESTGSITLRAIFPNPQHVLLPGMFVRARIDEGTDPQAILVPQQGVTRTPRGDASVMLVNDKNQVETRQVVASQAVGDKWLITSGLKPGDKVIISGLQKVRPGVTVKAEAEHAAPVAQ	1	S
seq221	MNKNRGLTPLAVVLMLSGSLALTGCDDKPAQQGAQHMPEVGIVTLKSAPLQITTELPGRTSAYRIAEVRPQVSGIILKRNFVEGSDIQAGVSLYQIDPATYQASYDSAKGDLAKAQAAANMDQLTVKRYQKLLGTKYISQQDYDTAVATAQQSNAAVVAAKAAVETARINLAYTKVTSPISGRIGKSAVTEGALVQNGQTTALATVQQLDPIYVDVTQSSNDFLRLKQELADGRLKQENGKAKVELVTNDGLKYPQSGTLEFSDVTVDQTTGSNTLRAIFPNPDHTLLPGMFVRARLEEGINPDALLVPQQGVTRTPRGDASVMVVGEGDKVEVRQVTASQAIGDKWLVTDGLKSGDRVIVTGLQKIKPGVQVKAQEVASDDKQQAAGNAPSEQTKS	1	A
seq22	MPEVGIVTLKSAPLQITTELPGRTSAYRIAEVRPQVSGIILKRNFVEGSDIQAGVSLYQIDPATYQASYDSAKGDLAKAQAAANMDQLTVKRYQKLLGTKYISQQDYDTAVATAQQSNAAVVAAKAAVETARINLAYTKVTSPISGRIGKSTVTEGALVQNGQTTALATVQQLDPIYVDVTQSSNDFLRLKQELADGRLKQENGKAKVELVTNDGLKYPQSGTLEFSDVTVDQTTGSITLRAIFPNPDHTLLPGMFVRARLEEGINPDALLVPQQGVTRTPRGDASVMVXXGKAIKSKSARSLLLRRSAINGWSLTV	1	T
seq219	MNKNRGLTPLAVVLMLSGSLALTGCDDKPAQQGAQHMPEVGIVTLKSAPLQITTELPGRTSAYRIAEVRPQVSGIILKRNFVEGSDIQAGVSLYQIDPATYQASYDSAKGDLAKAQAAANMDQLTVKRYQKLLGTKYISQQDYDTAVATAQQSNAAVVAAKATVETARINLAYTKVTSPISGRIGKSAVTEGALVQNGQTTALATVQQLDPIYVDVTQSSNDFLRLKQELADGRLKQENGKAKVELVTNDGLKYPQSGTLEFSDVTVDQTTGSITLRAIFPNPDHTLLPGMFVRARLEEGINPDALLVPQQGVTRTPRGDASVMVVGEGDKVEVRQVTASQAIGDKWLVTDGLKSGDRVIVTGLQKIKPGVQVKAQEVASDDKQQAAGNAPSEQTKS	1	A
seq218	MNKNRGLTPLAVVLMLSGSLALTGCDDKPAQQGAQHMPEVGIVTLKSAPLQITTELPGRTSAYRIAEVRPQVSGIILKRNFVEGSDIQAGVSLYQIDPATYQASYDSAKGDLAKAQAAANMDQLTVKRYQKLLGTKYISQQGYDTAVATAQQSNAAVVAAKAAVETARINLAYTKVTSPISGRIGKSAVTEGALVQNGQTTALATVQQLDPIYVDVTQSSNDFLRLKQELADGRLKQENGKAKVELVTNDGLKYPQSGTLEFSDVTVDQTTGSITLRAIFPNPDHTLLPGMFVRARLEEGINPDALLVPQQGVTRTPRGDASVMVVGEGDKVEVRQVTASQAIGDKWLVTDGLKSGDRVIVTGLQKIKPGVQVKAQEVASDDKQQAAGNAPSEQTKS	1	A
seq217	MNKNRGLTPLAVVLMLSGSLALTGCDDKPAQQGAQHMPEVGIVTLESAPLQITTELPGRTSAYRIAEVRPQVSGIILKRNFVEGSDIQAGVSLYQIDPATYQASYDSAKGDLAKAQAAANMDQLTVKRYQKLLGTKYISQQDYDTAVATAQQSNAAVVAAKAAVETARINLAYTKVTSPISGRIGKSAVTEGALVQNGQTTALATVQQLDPIYVDVTQSSNDFLRLKQELADGRLKQENGKAKVELVTNDGLKYPQSGTLEFSDVTVDQTTGSITLRAIFPNPDHTLLPGMFVRARLEEGINPDALLVPQQGVTRTPRGDASVMVVGEGDKVEVRQVTASQAIGDKWLVTDGLKSGDRVIVTGLQKIKPGVQVKAQEVASDDKQQAAGNAPSEQTKS	1	A
seq215	MNKNRGLTPLAVILMLSGSLALTGCDDKPAQQGAQHMPEVGIVTLKSAPLQITTELPGRTSAYRIAEVRPQVSGIILKRNFVEGSDIQAGVSLYQIDPATYQASYDSAKGDLAKAQAAANMDQLTVKRYQKLLGTKYISQQDYDTAVATAQQSNAAVVAAKAAVETARINLAYTKVTSPISGRIGKSAVTEGALVQNGQTTALATVQQLDPIYVDVTQSSNDFLRLKQELADGRLKQENGKAKVELVTNDGLKYPQSGTLEFSDVTVDQTTGSITLRAIFPNPDHTLLPGMFVRARLEEGINPDALLVPQQGVTRTPRGDASVMVVGEGDKVEVRQVTASQAIGDKWLVTDGLKSGDRVIVTGLQKIKPGVQVKAQEVASDDKQQAAGNAPSEQTKS	1	A
seq214	MNKNRGLTPLAVVLMLSGSLALTGCDDKPAQQGAQHMPEVGIVTLKSAPLQITTELPGRTSAYRIAEVRPQVSGIILKRNFVEGSDIQAGVSLYQIDPATYQASYDSAKGDLAKAQAAANMDQLTVKRYQKLLGTKYISQQDYDTAVATAQQSNAAVVAAKAAVETARINLAYTKVTSPISGRIGKSAVTEGALVQNGQTTALATVQQLDPIYVDVTQSSNDFLRLKQELADGRLKQENGKAKVELVTNDGLKYPQSGTLEFSDVTVDQTTGSITLRAIFPNPDHTLLPGMFVRARLEEGINPDALLVPQQGVTRTPRGDASVMVVG	1	A
seq213	MNKNRGLTPLAVVLMLSGSLALTGCDEKPAQQGAQHMPEVGIVTLKSAPLQITTELPGRTSAYRIAEVRPQVSGIILKRNFVEGSDIQAGVSLYQIDPATYQASYDSAKGDLAKAQAAANMDQLTVKRYQKLLGTKYISQQDYDTAVATAQQSNAAVVAAKAAVETARINLAYTKVTSPISGRIGKSAVTEGALVQNGQTTALATVQQLDPIYVDVTQSSNDFLRLKQELADGRLKQENGKAKVELVTNDGLKYPQSGTLEFSDVTVDQTTGSITLRAIFPNPDHTLLPGMFVRARLEEGINPDALLVPQQGVTRTPRGDASVMVVGEGDKVEVRQVTASQAIGDKWLVTDGLKSGDRVIVTGLQKIKPGVQVKAQEVASDDKQQAAGNAPSEQTKS	1	A
seq212	MRKNRGVLPLALLVLSGSLVIAGCGDKNQSAGGPPPAPAVGVVTLDAKPLTITTDLPGRTSAYRIAEVRPQVGGIILKRNYTEGSYVEAGTSLYQIDPAIFQATLNSAQADLAKAKANAEIARLTVERYKPLLGTNYVSKQDFDTATSQYAQAVAAVKAAEATVTNAKINLEYTKVTAPISGRSGKSTVTEGALVAPGQQVALTTVQQIDPIYVDVTQSSEDYLKLKNEIESGIVRQEQGKPVVHLTLTNGQSYAQKGHLEFSDVTVDESTGSITMRAIVPNPKGELLPGMFVRTKLENGIRQNAILIPQQAVIRTPRGEATTMVVNKDNVVEVRTIEVSQAVGNKWLVNSGVQVGDRVIVSGLQKAKPEMKVTPQEENLDATASTEKSEPAKDPQ	1	T
seq211	MRVLVPALLVAISALSGCGKSEAPPPAQTPEVGIVTLEAQTVTLNTELPGRTNAFRIAEVRPQVNGIILKRLFKEGSDVKAGQQLYQIDPATYEADYQSAQANLASTQEQAQRYKLLVADQAVSKQQYADANAAYLQSKAAVEQARINLRYTKVLSPISGRIGRSAVTEGALVTNGQANAMATVQQLDPIYVDVTQPSTALLRLRRELASGQLERAGDNAAKVSLKLEDGSQYPLEGRLEFSEVSVDEGTGSVTIRAVFPNPNNELLPGMFVHAQLQEGVKQKAILAPQQGVTRDLKGQATALVVNAQNKVELRVIKADRVIGDKWLVTEGLNAGDKIITEGLQFVQPGVEVKTVPAKNVASAQKANAAPAKTDSKG	1	A
seq210	MNKNRGLTPLAVVLMLSGSLALTGCDDKPAQQGAQHMPEVGIVTLKSAPLQITTELPGRTSAYRIAEVRPQVSGIILKRNFVEGSDIQAGVSLYQIDPATYQASYDSAKGDLAKAQAAANMDQLTVKRYQKLLGTKYISQQDYDTAVATAQQSNAAVVAAKAAVETARINLAYTKVTSPISGRIGKSAVTEGALVQNGQTTALATVQQLDPIYVDVTQSSNDFLRLKQELADGRLKQENGKAKVELVTNDGLKYPQSGTLEFSDVTVDQTTGSITLRAIFPNPDHTLLPGMFVRARLEEGINPDALLVPQQGVTRTPRATPASW	1	A
seq209	MNKNRGLTPLAVVLMLSGSLALTGCDDKPAQQGAQHMPEVGIVTLKSAPLQITTELPGRTSAYRIAEVRPQVSGIILKRNFVEGSDIQAGVSLYQIDPATYQASYDSAKGDLAKAQAAANMDQLTVKRYQKLLGTKYISQQDYDTAVATAQQSNAAVVAAKAAVETARINLAYTKVTSPISGRIGKSAVTEGALVQNGQTTALATVQQLDPIYVDVTQSSNDFLRLKQELADGRLKQENGKAKVELVTNDGLKYPQSGTLEFSDVTVDQTTGSITLRAIFPNPDHTLLPGMFVRARLEEGINPDALLVPQQGVTRTRAATPASW	1	A
seq208	MPEVGIVTLKSAPLQITTELPGRTSAYRIAEVRPQVSGIILKRNFVEGSDIQAGVSLYQIDPATYQASYDSAKGDLAKAQAAANMDQLTVKRYQKLLGTKYISQQDYDTAVATAQQSNAAVVAAKAAVETARINLAYTKVTSPISGRIGKSAVTEGALVQNGQTTALATVQQLDPIYVDVTQSSNDFLRLKQELADGRLKQENGKAKVELVTNDGLKYPQSGTLEFSDVTVDQTTGSITLRAIFPNPDHTLLPGMFVRARLEEGINPDALLVPQQGVTRTPRGDASVMVVGGRR	1	A
seq207	VEGSDIQAGVSLYQIDPATYQASYDSAKGDLAKAQAAANMDQLTVKRYQKLLGTKYISQQDYDTAVATAQQSNAAVVAAKAAVETARINLAYTKVTSPISGRIGKSAVTEGALVQNGQTTALATVQQLDPIYVDVTQSSNDFLRLKQELADGRLKQENGKAKVELVTNDGLKYPQSGTLEFSDVTVDQTTGSITLRAIFPNPDHTLLPGMFVRARLEEGINPDALLVPQQGVTRTPRGDASVMVVGEGDKVEVRQVTASQAIGDKWLVTDGLKSGDRVIVTGLQKIKPGVQVKAQEVASDDKQQAAGNAPSEQTKS	1	A
seq206	MNKNRGLTPLAVVLMLSGSLALTGCDDKPAQQGAQHMPEVGIVTLKSAPLQITTELPGRTSAYRIAEVRPQVSGIILKRNFVEGSDIQAGVSLYQIDPATYQASYDSAKGDLAKAQAAANMDQLTVKRYQKLLGTKYISQQDYDTAVATAQQSNAAVVAAKAAVETARINLAYTKVTSPISGRIGKSAVTEGALVQNGQTTALATVQQLDPIYVDVTQSSNDFLRLKQELADGRLKQENGKAKVELVTNDGLKYPQSGTLEFSDVTVDQTTGSITLRAIFPNPDHTLLPGMFVRARLEEGINPDALLVPQQGVTRTPRGDASVMVVGEGDKVEVRQVTASQAIGDKWLVTDGLKSGDRVIVTGLQKNQTRCAGKSAGSSF	1	A
seq203	MNKNRGLTPLAVVLMLSGSLALTGCDDKPAQQGAQHMPEVGIVTLKSAPLQITTELPGRTSAYRIAEVRPQVSGIILKRNFVEGSDIQAGVSLYQIDPATYQASYDSAKGDLAKAQAAANMDQLTVKRYQKLLGTKYISQQDYDTAVATAQQSNAAVVAAKAAVETARINLAYTKVTSPISGRIGKSAVTEGALVQNGQTTALATVQQLDPIYVDVTQSSNDFLRLKQELADGRLKQENGKAKVELVTNDGLKYPQSGTLEFSDVTVDQTTGSITLRAIFPNPDHTLLPGMFVRARLEEGINPDALLVPQQGVTRTPRGDASVMVVGEGDKVEVRQVTASQAIGDKWLVTDGLKSGDRVIVTGLQKIKPGVQVKAQEVASDDKQQAAGNAPSRTNQVLT	1	A
seq202	MNKNRGLTPLAVVLMLSGSLALTGCDDKPAQQGAQHMPEVGIVTLKSAPLQITTELPGRTSAYRIAEVRPQVSGIILKRNFMEGSDIQAGVSLYQIDPATYQASYDSAKGDLAKAQAAANMDQLTVKRYQKLLGTKYISQQDYDTAVATAQQSNAAVVAAKAAVETARINLAYTKVTSPISGRIGKSAVTEGALVQNGQTTALATVQQLDPIYVDVTQSSNDFLRLKQELADGRLKQENGKAKVELVTNDGLKYPQSGTLEFSDVTVDQTTGSITLRAIFPNPDHTLLPGMFVRARLEEGINPDALLVPQQGVTRTPRGDASVMVVGKAIKSKSARSLLLRRSAINGWSLTV	1	A
seq201	MPEVGIVTLKSAPLQITTELPGRTSAYRIAEVRPQVSGIILKRNFVEGSDIQAGVSLYQIDPATYQASYDSAKGDLAKAQAAANMDQLTVKRYQKLLGTKYISQQDYDTAVATAQQSNAAVVAAKAAVETARINLAYTKVTSPISGRIGKSAVTEGALVQNGQTTALATVQQLDPIYVDVTQSSNDFLRLKQELADGRLKQENGKAKVELVTNDGLKYPQSGTLEFSDVTVDQTTGSITLRAIFPNPDHTLLPGMFVRARLEEGINPDALLVPQQGVTRTPRGDASVMVVGESDKVEVRQVSASQAIGDKWLVTDGLKSGDRVIVTGLQKIKPGVQVKAQEVASDDKQQAAGNAPSEQTKS	1	A
seq200	MNKNRGLTPLAVVLMLSGSLALTGCDDKPAQQGAQHMPEVGIVTLKSAPLQITTELPGRTSAYRIAEVRPQVSGIILKRNFVEGSDIQAGVSLYQIDPATYQASYDSAKGDLAKAQAAANMDQLTVKRYQKLLGTKYISQQDYDTAVATAQQSNAAVVAAKAAVETARINLAYTKVTSPISGRIGKSAVTEGALVQNGQTTALATVQQLDPIYVDVTQSSNDFLRLKQELADGRLKQENGKRKWSW	1	A
seq20	MPEVGIVTLKSAPLQITTELPGRTSAYRIAEVRPQVSGIILKRNFVEGSDIQAGVSLYQIDPATYQASYDSAKGDLAKAQAAANMDQLTVKRYQKLLGTKYISQQDYDTAVATAQQSNAAVVAAKAAVETARINLAYTKVTSPISGRIGKSTVTEGALVQNGQTTALATVQQLDPIYVDVTQSSNDFLRLKQELADGRLKQENGKAKVELVTNDGLKYPQSGTLEFSDVTVDQTTGSITLRAIFPNPDHTLLPGMFVRARLEEGINPDALLVPQQGVTRTPRGDASVMVVGEGDKVEVRQVTASQAIGDKWLVTDGLKSGDRVIVTGLQKIKPGVQVKAQEVASDDKQQAAXQRAIRTNQVLT	1	T
seq199	MNKNRGLTPLAVVLMLSGSLALTGCDDKPAQQGAQHMPEVGIVTLKSAPLQITTELPGRTSAYRIAEVRPQVSGIILKRNFVEGSDIQAGVSLYQIDPATYQASYDSAKGDLAKAQAAANMDQLTVKRYQKLLGTKYISQQDYDTAVATAQQSNAAVVAAKAAVETARINLAYTKVTSPISGRIGKSAVTEGALVQNGQTTALATVQQLDPIYVDVTQSSNDFLRLKQELADGRLKQENGKAKVELVTNDGLKYPQSGTLEFSDVTVDQTTGSITLRAIFPNPDHTLLPGMFVRARLEEGINPDALLVPQQGVTRTPRGDASVMVVGESDKVEVRQVSASQAIGDKWLVTDGLKSGDRVIVTGLQKIKPGVQVKAQEVASDDKQQAAGNAPSEQTKS	1	A
seq198	MNKNRGLTHLAVVLMLSGSLALTGCDDKPAQQGAQHMPEVGIVTLKSAPLQITTELPGRTSAYRIAEVRPQVSGIILKRNFVEGSDIQAGVSLYQIDPATYQASYDSAKGDLAKAQAAANMDQLTVKRYQKLLGTKYISQQDYDTAVATAQQSNAAVVAAKAAVETARINLAYTKVTSPISGRIGKSAVTEGALVQNGQTTALATVQQLDPIYVDVTQSSNDFLRLKQELADGRLKQENGKAKVELVTNDGLKYPQSGTLEFSDVTVDQTTGSITLRAIFPNPDHTLLPGMFVRARLEEGINPDALLVPQQGVTRTPRGDASVMVVGEGDKVEVRQVTASQAIGDKWLVTDGLKSGDRVIVTGLQKIKPGVQVKAQEVASDDKQQAAGNAPSEQTKS	1	A
seq197	MPEVGIGDAQSAPLQITTELPGRTSAYRIAEVRPQVSGIILKRNFVEGSDIQAGVSLYQIDPATYQASYDSAKGDLAKAQAAANMDQLTVKRYQKLLGTKYISQQDYDTAVATAQQSNAAVVAAKAAVETARINLAYTKVTSPISGRIGKSAVTEGALVQNGQTTALATVQQLDPIYVDVTQSSNDFLRLKQELADGRLKQENGKAKVELVTNDGLKYPQSGTLEFSDVTVDQTTGSITLRAIFPNPDHTLLPGMFVRARLEEGINPDALLVPQQGVTRTPRGDASVMVVGEGDKVEVRQVTASQAIGDKWLVTDGLKSGDRVIVTGLQKIKPGVQVKAQEVASDDKQQAAGNAPSEQTKS	1	A
seq196	MPEVGIVTLKSAPLQITTELPGRTSAYRIAEVRPQVSGIILKRNFVEGSDIQAGVSLYQIDPATYQASYDSAKGDLAKAQAAANMDQLTVKRYQKLLGTKYISQQDYDTAVATAQQSNAAVVAAKAAVETARINLAYTKVTSPISGRIGKSAVTEGALVQNGQTTALATVQQLDPIYVDVTQSSNDFLRLKQELADGRLKQENGKAKVELVTNDGLKYPQSGTLEFSDVTVDQTTGSITLRAIFPNPDHTLLPGMFVRARLEEGINPDALLVPQQGITRTPRGDASVMVVGESDKVEVRQVTASQAIGDKWLVTDGLKSGDRVIVTGLQKIKPGVQVKAQEVASDDKQQAAGNAPSEQTKS	1	A
seq195	MPEVGIVTLKSAPLQITTELPGRTSAYRIAEVRPQVSGIILKRNFVEGSDIQAGVSLYQIDPATYQASYDSAKGDLAKAQAAANMDQLTVKRYQKLLGTKYISQQDYDTAVATAQQSNAAVVAAKAAVETARINLAYTKVTSPISGRIGKSAVTEGALVQNGQTTALATVQQLDPIYVDVTQSSNDFLRLKQELADGRLKQENGKAKVELVTNDGLKYPQSGTLEFSDVTVDQTTGSITLRAIFPNPDHTLLPGMFVRARLEEGINPDALLVPQQGVTRTPRGDASVMVVGEGDKVEVRQVTASQAIGDKWLVTDGLKSGDRVIVTGLQKIKPGVQVKAQEVASDDKQQAAGNAPSVQTKS	1	A
seq194	MNKNRGLTPLAVVLMLSGSLALTGCDDKPAQQGAQHMPEVGIVTLKSAPLQITTELPGRTSAYRIAEVRPQVSGIILKRNFVEGSDIQAGVSLYQIDPATYQASYDSAKGDLAKAQAAANMDQLTVKRYQKLLGTKYISQQDYDTAVATAQQSNAAVVAAKAAVETARINLAYTKVTSPISGRIGKSAVTEGALVQNGQTTALATVQQLDPIYVDVTQSSNDFLRLKQELADGRLKQENGKAKVELVTNDGLKYPQSGTLEFSDVTVDQTTGSITLRAIFPNPDHTLLPGMFVRARLEEGINPDALLVPQQGVTRTPRDDASVMVVGEGDKVEVRQVTASQAIGDKWLVTDGLKSGDRVIVTGLQKIKPGVQVKAQEVASDDKQQAAGNAPSEQTKS	1	A
seq192	MPEVGIVTLKSAPLQITTELPGRTSAYRIAEVRPQVSGIILKRNFVEGSDIQAGVSLYQIDPATYQASYDSAKGDLAKAQAAANMDQLTVKRYQKLLGTKYISQQDYDTAVATAQQSNAAVVAAKAAVETARINLAYTKVTSPISGRIGKSAVTEGALVQNGQTTALATVQQLDPIYVDVTQSSNDFLRLKQELADGRLKQENGKAKVELVTNDGLKYPQSGTLEFSDVTVDQTTGSITLRAIFPNPDHTLLPGMFVRARLEEGINPDALLVPQQGVTRTPRGDASVMVVGEGDKVEVRQVTASQAIGNKWLVTDGLKSGDRVIVTGLQKIKPGVQVKAQEVASDDKQQAAGNAPSEQTKS	1	A
seq191	MNKNRGLTPLAVVLMLSGSLALTGCDDKPAQQGAQHMPEVGIVTLKSAPLQITTELPGRTSAYRIAEVRPQVSGIILKRNFVEGSDIQAGVSLYQIDPATYQASYDSAKGDLAKAQAAANMDQLTVKRYQKLLGTKYISQQDYDTAVATAQQSNAAVVAAKAAVETARINLAYTKVTSPISGRIGKSAVTEGALVQNGQTTALATVQQLDPIYVDVTQSSNDFLRLKQELADDRLKQENGKAKVELVTNDGLKYPQSGTLEFSDVTVDQTTGSITLRAIFPNPDHTLLPGMFVRARLEEGINPDALLVPQQGVTRTPRGDASVMVVGEGDKVEVRQVTASQAIGDKWLVTDGLKSGDRVIVTGLQKIKPGVQVKAQEVASDDKQQAAGNAPSEQTKS	1	A
seq190	MNKNRGLTPLAVVLMLSGSLALTGCDDKPAQQGAQHMPEVGIVTLKSAPLQITTELPGRTSAYRIAEVRPQVSGIILKRNFVEGSDIQAGVSLYQIDPATYQASYDSAKGDLAKAQAAANMDQLTVKRYQKLLGTKYISQQDYDTAVATAQQSNAAVVAAKAAVETARINLAYTKVTSPISGRIGKSAVTEGALVQNGQTTALATVQQLDPIYVDVTQSSNDFLRLKQELADGRLKQENGKAKVELVTNDGLKYPQSGTLEFSDVTVDQTTGSITLRAIFPNPDHTLLPGMFVRARLEEGINPDALLVPQQGVTRTPRGDASVMVVGEGDKVEVRQVTASQAIGDKWLVTNGLKSGDRVIVTGLQKIKPGVQVKAQEVASDDKQQAAGNAPSEQTKS	1	A
seq188	MPEVGIVTLKSAPLQITTELPGRTSAYRIAEVRPQVSGIILKRNFVEGSDIQAGVSLYQIDPATYQASYDSAKGDLAKAQAAANMDQLTVKRYQKLLGTKYISQQDYDTAVATAQQSNAAVVAAKAAVETARINLAYTKVTSPISGRIGKSTVTEGALVQNGQTTALATVQQLDPIYVDVTQSSNDFLRLKQELVDGRLKQENGKAKVELVTNDGLKYPQSGTLEFSDVTVDQTTGSITLRAIFPNPDHTLLPGMFVRARLEEGINPDALLVPQQGVTRTPRGDASVMVVGEGDKVEVRQVTASQAIGDKWLVTDGLKSGDRVIVTGLQKIKPGVQVKAQEVASDDKQQAAGNAPSEQTKS	1	T
seq187	MNKNRGLTPLAVVLMLSGSLALTGCDDKPAQQGAQHMPEVGIVTLKSAPLQITTELPGRTSAYRIAEVRPQVSGIILKRNFVEGSDIQAGVSLYQIDPATYQASYDSAKGVLATAHAAANMDQLTVKRYQKLLGTKYISQQDYDTAVATAQQSNAAVVAAKAAVETARINLAYTKVTSPISGRIGKSAVTEGALVQNGRTTALATVQQLDPIYVDVTQSSNDFLRLKQELADGRLKQENGKAKVELVTNDGLKYPQSGTLEFSDVTVDQTTGSITLRAIFPNPDHTLLPGMFVRARLEEG	1	A
seq186	MPEVGIVTLKSAPLQITTELSGRTSAYRIAEVRPQVSGIILKRNFVEGSDIQAGVSLYQIDPATYQASYDSAKGDLAKAQAAANMDQLTVKRYQKLLGTKYISQQDYDTAVATAQQSNAAVVAAKAAVETARINLAYTKVTSPISGRIGKSAVTEGALVQNGQTTALATVQQLDPIYVDVTQSSNDFLRLKQELADGRLKQENGKAKVELVTNDGLKYPQSGTLEFSDVTVDQTTGSITLRAIFPNPDHTLLPGMFVRARLEEGINPDALLVPQQGVTRTPRGDASVMVVGEGDKVEVRQVTASQAIGDKWLVTDGLKSGDRVIVTGLQKIKPGVQVKAQEVASDDKQQAAGNAPSEQTKS	1	A
seq185	MNKNRGLTPLAVVLMLSGSLALTGCDDKPAQQGAQHMPEVGIVTLKSAPLQITTELPGRTSAYRIAEVRPQVSGIILKRNFVEGSDIQAGVSLYQIDPATYQASYDSAKGDLAKAQAAANMDQLTVKRYQKLLGTKYISQQDYDTAVATAQQSNAAVVAAKAAVETARINLAYTKVTSPISGRIGKSAVTEGALVQNGQTTALATVQQLDPIYVDVTQSSNDFLRLKQELADGRLKQENGKAKVELVTNDGLKYPQSGTLEFSDVTVDQTTGSITLRAIFPNPDHTLLPGMFVRARQEEGINPDALLVPQQGVTRTPRGDASVMVVGEGDKVEVRQVTASQAIGDKWLVTDGLKSGDRVIVTGLQKIKPGVQVKAQEVASDDKQQAAGNAPSEQTKS	1	A
seq184	MNKNRGLTPLAVVLMLSGSLALTGCDDKPAQQGAQHMPEVGIVTLKSAPLQITTELPGRTSAYRIAEVRPQVSGIILKRNFVEGSDIQAGVSLYQIDPATYQASYDSAKGDLAKAQAAANMDQLTVKRYQKLLGTKYISQQDYDTAVATAQQSNAAVVAAKAAVETARINLAYTKVTSPISGRIGKSAVTEGALVQNGQTTALATVQQLDPIYVDVTQSSNDFLRLKQELADGRLKQENGKAKVELVTNDGLKYPQSGTLEFSDVTVDQTTGSITLRAIFPNPDHTLLPGMFVRARLEEGINPDALLVPQQGVTRTPRGDASVMVVGEGDKVEVRQVTASQAIGDKWLVTDGLKSGDRVIVTGLQKSNQVCR	1	A
seq183	MNKNRGLTPLAVVLMLSGSLALTGCDDKPAQQGAQHMPEVGIVTLKSAPLQITTELPGRTSAYRIAEVRPQVSGIILKRNFVEGSDIQAGVSLYQIDPATYQASYDSAKGDLAKAQAAANMDQLTVKRYQKLLGTKYISQQDYDTAVATAQQSNAAVVAAKAAVETARINLAYTKVTSPISGRIGKS	1	-
seq182	HMNKNRGLTPLAVVLMLSGSLALTGCDDKPAQQGAQHMPEVGIVTLKSAPLQITTELPGRTSAYRIAEVRPQVSGIILKRNFVEGSDIQAGVSLYQIDPATYQASYDSAKGDLAKAQAAANMDQLTVKRYQKLLGTKYISQQDYDTAVATAQQSNAAVVAAKAAVETARINLAYTKVTSPISGRIGKSAVTEGALVQNGQTTALATVQQLDPIYVDVTQSSNDFLRLKQELADGRLKQENGKAKVELVTNDGLKYPQSGTLEFSDVTVDQTTGSITLRAIFPNPDHTLLPGMFVRARLEEGINPDALLVPQQGVTRTPRGDASVMVVGEGDKVEVRQVTASQAIGDKWLVTDGLKSGDRVIVTGLQKIKPGVQVKAQEVASDDKQQAAGNAPSEQTKS	1	A
seq181	MTTHARVTLLSGLIISALLLTGCDNSDNQQPHAQAPQVTVHVVNSAPLSVTTELPGRTSAFRVAEVRPQVSGIILKRNFVEGSDVEAGQSLYQIDPATYQAAWNSAKGDEAKAEAAAAIAHLTVKRYVPLLGTKYISQQEYDQAVATARQADADVIATKAAVETARINLAYTKVTSPISGRIGKSSVTEGALVTNGQSDALATVQQLDPIYVDVTESSNDFMRLKQESLQRGGDTKSVELVMENGQAYPLKGSLQFSDVTVDESTGSITLRAIFPNPQHVLLPGMFVRARIDEGVDPQVIPVPQQGVTCTPRGDASVMLVNDKNQS	1	S
seq180	MDQLTVKRYQKLLGTKYISQQDYDTAVATAQQSNAAVVAAKAAVETARINLAYTKVTSPISGRIGKSAVTEGALVQNGQTTALATVQQLDPIYVDVTQSSNDFLRLKQELADGRLKQENGKAKVELVTNDGLKYPQSGTLEFSDVTVDQTTGSITLRAIFPNPDHTLLPGMFVRARLEEGINPDALLVPQQGVTRTPRGDASVMVVGKAIKSKSARSLLLRRSAINGWSLTV	1	A
seq179	VTEGALVQNGQTTALATVQQLDPIYVDVTQSSNDFLRLKQELADGRLKQENGKAKVELVTNDGLKYPQSGTLEFSDVTVDQTTGSITLRAIXPEPGSHPATGDVRPCPSGRRGLTLTPCWYRNRVLPVRRAATPASW	1	-
seq178	MPEVGIVTLKSAPLQITTELPGRTSAYRIAEVRPQVSGIILKRNFVEGSDIQAGVSLYQIDPATYQASYDSAKGDLAKAQAAANMDQLTVKRYQKLLGTKYISQQDYDTAVATAQQSNAAVVAAKAAVETARINLAYTKVTSPISGRIGKSAVTEGALVQNGQTTAXATVQQLDPIYVDVTQSSNDFLRLKQELADGRLKQENGKAKVELVTNDGLKYPQSGTLEFSDVTVDQTTGSITLRAIFPNPDHTLLPGMFVRARLEEGINPDALLVPQQGVTRTPRGDASVMVVGEGDKVEVRQVTASQAIGDKWLVTDGLKSGDRVIVTGLQKSNQVCR	1	A
seq177	LGTKYIXXQQDYDTAVATAQQSNAAVVAAKAAVXNRARINLAYTKVTXSPISGRIXKSAVTEGALVQNGQTTATATVQQLDPIYVDVTQSSNDFLRLEAGASRRPPXTGKRQSESGAGD	1	A
seq176	VETARINLAYTKVTSPISGRIGKSSVTEGALVTNGQSDALATVQQLDPIHVDVTESSNDFMRLKQESLQRGGDTKSVELVMENGQAYPLKGSLQFSDVTVDESTGSITLRAIFPNPQHVLLPGMFVRARIDEGVDPQAILVPQQGVTRTPRGDASVMLVNDKNQVETREVVATQAVGDKWLITSGLKPGDKVIVSGLQKVRPGVTVKAEAERAAPAVQ	1	S
seq174	MDQLTVKRYQKLLGTKYISQQDYDTAVATAQQSNAAVVAAKAAVETARINLAYTKVTSPISGRIGKSTVTEGALVQNGQTTAPATVQQLDPIYVDVTQSSNDFLRLKQELADGRLKQENGKAKVELVTNDGLKYPQSGTLEFSDVTVDQTTGSITLRAIFPNPDHTLLPGMFVRARLEEGINPDALLVPQQGVTRTPRGDASVMVVGEGDKVEVRQVTASQAIGDKWLVTDGLKSGDRVIVTGLQKIKPGVQVKAQEVASDDKQQAAGNAPSEQTKS	1	T
seq173	MTTHARVTLLSGLIISALLLTGCDNSDNQQPHAQAPQVTVHVVNSAPLSVTTELPGRTSAFRVAEVRPQVSGIILKRNFVEGSDVEAGQSLYQIDPATYQAAWNSAKGDEAKAEAAAAIAHLTVKRYVPLLGTKYISQQEYDQAVATARQADADVIATKAAVETARINLAYTKVTSPISGRIGKSSVTEGALVTNGQSDAXATVQQLDPIYVDVTESSNDFMRLKQESLQRGGDTKSVELVMENGQAYPLKGSLQFSDVTVDESTGSITLRAIFPNPQHVLLXGMFVRARIDEGVDPQAILVPQQGVTRTPRGDASVMLVNDKNQVETREVVATQAVGDKWLITSGLKPGDKVIVSGLQKVRPGVTVKAEAERAAPAVQ	1	S
seq172	MNKNRGLTPLAVVLMLSGSLALTGCDDKPAQQGAQHMPEVGIVTLKSAPLQITSELPGRTSAYRIAEVRPQVSGIILKRNFVEGSDIQAGVSLYQIDPATYQASYDSAKGDLAKAQAAANMDQLTVKRYQKLLGTKYISQQDYDTAVATAQQSNAALVAAKAAVETARINLAYTKVTSPISGRIGKSAVTEGALVQNGQTTALATVQQLDPIYVDVTQSSNDFLRLKQELADGRLKQENGKAKVELVTNDGLKYPQSGTLEFSDVTVDQTTGSITLRAIFPNPDHTLLPGMFVRARLEEGINPDALLVPQQGVTRTPRGDASVMVVGEGDKVEVRQVTASQAIGDKWLVTDGLKSGDRVIVTGLQKXKPGVQVKAQEVASDDKQQAAGNAPSEQTKS	1	A
seq171	MNKNRGLTPLAVVLMLSGSLALTGCDDKPAQQGAQHMPEVGIVTLKSAPLQITTELPGRTSAYRIAEVRPQVSGIILKRNFVEGSDIQAGVSLYQIDPATYQASYDSAKGDLAKAQAAANMDQLTVKRYQKLLGTKYISQQDYDTAVATAQQSNAAVVAAKAAVETARINLAYTKVTSPISGRIGKSAVTEGALVQNGQTTALATVQQLDPIYVDVTQSSNDFLRLKQELADGRLKQENGKAKVELVTNDGLKYPQSGTLEFSDVTVDQTTGSITL	1	A
seq164	MDQLTVKRYQKLLGTKYISQQDYDTAVATAQQSNAAVVAAKAAVETARINLAYTKVTSPISGRIGKSTVTEGALVQNGQTTALATVQQLDPIYVDVTQSSNDFLRLKQELADGRLKQENGKAKVELVTNDGLKYPQSGTLEFSDVTVDQTTGSITLRAIFPNPDHTLLPGMFVRARLEEGINPDALLVPQQGVTRTPRGDASVMVVGKAIKSKSAGHCFSGDRR	1	T
seq163	MPEVGIVTLKSAPLQITTELPGRTSAYRIAEVRPQVSGIILKRNFVEGSDIQAGVSLYQIDPATYQASYDSAKGDLAKAQAAANMDQLTVKRYQKLLGTKYISQQDYDTAVATAQQSNAAVVAAKAAVETARINLAYTKVTSPISGRIGKSTVTEGALVQNGQTTALATVQQLDPIYVDVTQSSNDFLRLKQELADGRLKQENGKAKVELVTNDGLKYPQSGTLEFSDVTVDQTTGSITLRAIFPNPDHTLLPGMFVRARLEEGINPDALLVPQQGVTRTPRGDASVMVVGKAIKSKSAGHCFSGDRR	1	T
seq159	TGCDDKPAQQGAQHMPEVGIVTLKSAPLQITTELPGRTSAYRIAEVRPQVSGIILKRNFVEGSDIQAGVSLYQIDPATYQASYDSAKGDLAKAQAAANMDQLTVKRYQKLLGTKYISQQDYDTAVATAQQSNAAVVAAKAAVETARINLAYTKVTSPISGRIGKSAVTEGALVQNGQTTALATVQQLDPIYVDVTQSSNDFLRLKQELADGRLKQENGKAKVELVTNDGLKYPQSGTLEFSDVTVDQTTGSITLRAIFPNPDHTLLPGMFVRARLEEGINPDALLVPQQGVTRTPRGDASVMVVGEGDKVEVRQVTASQAIGDKWLVTDGLKSGDRVIVTGLQKIKPGVQVKAQEVASDDKQQAAGNAPSEQTKS	1	A
seq158	MNKNRGLTPLAVVLMLSGSLALTGCDDKPAQQGAQHMPEVGIVTLKSAPLQITTELPGRTSAYRIAEVRPQVSGIILKRNFVEGSDIQAGVSLYQIDPATYQASYDSAKGDLAKAQAAANMDQLTVKRYQKLLGTRYISQQDYDTAVATAQQSNAAVVAAKAAVETARINLAYTKVTSPISGRIGKSAVTEGALVQNGQTTALATVQQLDPIYVDVTQSSNDFLRLKQELADGRLKQENGKAKVELVTNDGLKYPQSGTLEFSDVTVDQTTGSITLRAIFPNPDHTLLPGMFVRARLEEGINPDALLVPQQGVTRTPRGDASVMVVGEGDKVEVRQVTASQAIGDKWLVTDGLKSGDRVIVTGLQKIKPGVQVKAQEVASDDKQQAAGNAPSEQTKS	1	A
seq157	MNKNRGLTPLAVVLMLSGSLALTGCDDKPAQQGAQHMPEVGIVTLKSAPLQITTELPGRTSAYRIAEVRPQVSGIILKRNFVEGSDIQAGVSLYQIDPATYQASYDSAKGDLAKAQAAANMDQLTVKRYQKLLGTKYISQQDYDTAVATAQQSNAAVVAAKAAVETARINLAYTKVTSPSSGRIGKSAVTEGALVQNGQTTALATVQQLDPIYVDVTQSSNDFLRLKQELADGRLKQENGKAKVELVTNDGLKYPQSGTLEFSDVTVDQTTGSITLRAIFPNPDHTLLPGMFVRARLEEGINPDALLVPQQGVTRTPRGDASVMVVGEGDKVEVRQVTASQAIGDKWLVTDGLKSGDRVIVTGLQKIKPGVQVKAQEVASDDKQQAAGNAPSEQTKS	1	A
seq156	MNKNRGLTPLAVVLMLSGSLALTGCDDKPAQQGAQHMPEVGIVTLKSAPLQITTELPGRTSAYRIAEVRPQVSGIILKRNFVEGSDIQAGVSLYQIDPATYQASYDSAKGDLAKAQAAANMDQLTVKRYQKLLGTKYISQQDYDTAVATAQQSNAAVVAAKAAVETARINLAYTKVTSPISGRIGKSAVTEGALVQNGQTTALATVQQLDPIYVDVTQSSNDFLRLKQELADGRLKQENGKAKVELVTNDGLKYPQSGTLEFSDVTVDQTTGSITLRAIFPNPDHTLLPGMFVRARLEEGINPDALLVPQQGVTRTPRGDASVMVVGEGDKVEVRQVTASQAIGDKWLVTDGLKSGDRVIVTGLQKIKPGVQVKAQEVASDDKQQATGNAPSEQTKS	1	A
seq155	MNKNRGLTPLAVVLMLSGSLALTGCDDKPAQQGAQHMPEVGIVTLKSAPLQITTELPGRTSAYRIAEVRPQVSGIILKRNFVEGSDIQAGVSLYQIDPATYQASYDSAKGDLAKAQAAANMDQLTVKRYQKLLGTKYISQQDYDTAVATAQQSNAAVVAAKAAVETARINLAYTKVTSPISGRIGKSTVTEGALVQNGQTTALATVQQLDPIYVDVTQSSNDFLRLKQELADGRLKQENGKAKVELVTNDGLKYPQSGTLEFSDVTVDQTTGSITLRAIFPNPDHTLLPGMFVRARLEEGINPDALLVPQQGVTRTPRGDASVMVVGGRR	1	T
seq154	MNKNRGLTPLAVVLMLSGSLALTGCDDKPAQQGAQHMPEVGIVTLKSAPLQITTELPGRTSAYRIAEVRPQVSGIILKRNFVEGSDIQAGVSLYQIDPATYQASYDSAKGDLAKAQAAANMDQLTIKRYQKLLGTKYISQQDYDTAVATAQQSNAAVVAAKAAVETARINLAYTKVTSPISGRIGKSTVTEGALVQNGQTTALATVQQLDPIYVDVTQSSNDFLRLKQELADGRLKQENGKAKVELVTNDGLKYPQSGTLEFSDVTVDQTTGSITLRAIFPNPDHTLLPGMFVRARLEEGINPDALLVPQQGVTRTPRGDASVMVVGEGDKVEVRQVTASQAIGDKWLVTDGLKSGDRVIVTGLQKIKPGVQVKAQEVASDDKQQAAGNAPSEQTKS	1	T
seq153	MNKNRGLTPLAVVLMLSGSLALTGCDDKPAQQGAQHMPEVGIVTLKSAPLQITTELPGRTSAYRIAEVRPQVSGIILKRNFVEGSDIQAGVSLYQIDPATYQASYDSAKGDLAKAQAAANMDQLTVKRYQKLLGTKYISQQDYDTAVATAQQSNAAVVAAKAAVETARINLAYTKVTSPISGRIGKSTVTEGALVQNGQTTALATVQQLDPIYVDVTQSSNDFLRLKQELADGRLKQENGKAKVELVTNDGLKYPQSGTLEFSDVTVDQTTGSITLRAIFPNPDHTLLPGMFVRARLEEGINPDALLVPQQG	1	T
seq152	MKKNRGLTPLAVVLMLSGSLALTGCDDKPAQQGAQHMPEVGIVTLKSAPLQITTELPGRTSAYRIAEVRPQVSGIILKRNFVEGSDIQAGVSLYQIDPATYQASYDSAKGDLAKAQAAANMDQLTVKRYQKLLGTKYISQQDYDTAVATAQQSNAAVVAAKAAVETARINLAYTKVTSPISGRIGKSAVTEGALVQNGQTTALATVQQLDPIYVDVTQSSNDFLRLKQELADGRLKQENGKAKVELVTNDGLKYPQSGTLEFSDVTVDQTTGSITLRAIFPNPDHTLLPGMFVRARLEEGINPDALLVPQQGVTRTPRGDASVMVVGEGDKVEVRQVTASQAIGDKWLVTDGLKSGDRVIVTGLQKIKPGVQVKAQEVASDDKQQAAGNAPSEQTKS	1	A
seq151	MPEVGIVTLKSAPLQITTELPGRTSAYRIAEVRPQVSGIILKRNFVEGSDIQAGVSLYQIDPATYQASYDSAKGDLAKAQAAANMDQLTVKRYQKLLGTKYISQQDYDTAVATAQQSNAAVVAAKAAVETARINLAYTKVTSPISGRIGKSTVTEGALVQNGQTTALATVQQLDPIYVDVTQSSNDFLRLKQELADGRLKQENGKAKVELVTNDGLKYPQSGTLEFSDVTVDQTTGSITLRAIFPNPDHTLLPGMFVRARLEEGINP	1	T
seq150	MNKNRGLTPLAVVLMLSGSLALTGCDDKPAQQGAQHMPEVGIVTLKSAPLQITTELPGRTSPYRIAEVRPQVSGIILKRNFVEGSDIQAGVSLYQIDPATYQASYDSAKGDLAKAQAAANMDQLTVKRYQKLLGTKYISQQDYDTAVATAQQSNAAVVAAKAAVETARINLAYTKVTSPISGRIGKSAVTEGALVQNGQTTALATVQQLDPIYVDVTQSSNDFLRLKQELADGRLKQENGKAKVELVTNDGLKYPQSGTLEFSDVTVDQTTGSITLRAIFPNPDHTLLPGMFVRARLEEGINPDALLVPQQGVTRTPRGDASVMVVGEGDKVEVRQVTASQAIGDKWLVTDGLKSGDRVIVTGLQKIKPGVQVKAQEVASDDKQQAAGNAPSEQTKS	1	A
seq15	MNKNRGLTPLAVVLMLSGSLALTGCDDKPAQQGAQHMPEVGIVTLKSAPLQITTELPGRTSAYRIAEVRPQVSGIILKRNFVEGSDIQAGVSLYQIDPATYQASYDSAKGDLAKAQAAANMDQLTVKRYQKLLGTKYISRQDYDTAVATAQQSNAAVVAAKAAVETARINLAYTKVTSPISGRIGKSTVTEGALVQNGQTTALATVQQLDPIYVDVTQSSNDFLRLKQELADGRLKQENGKAKVELVTNDGLKYPQSGTLEFSDVTVDQTTGSITLRAIFPNPDHTLLPGMFVRARLEEGINPDALLVPQQGVTRTPRGDASVMVVGEGDKVEVRQVTASQAIGDKWLVTDGLKSGDRVIVTGLQKIKPGVQVKAQEVASDDKQQAAGNAPSEQTKS	1	T
seq149	MNKNRGLTPLAVVLMLSGSLALTGCDDKPAQQGAQHMPEAGIVTLKSAPLQITTELPGRTSAYRIAEVRPQVSGIILKRNFVEGSDIQAGVSLYQIDPATYQASYDSAKGDLAKAQAAANMDQLTVKRYQKLLGTKYISQQDYDTAVATAQQSNAAVVAAKAAVETARINLAYTKVTSPISGRIGKSAVTEGALVQNGQTTALATVQQLDPIYVDVTQSSNDFLRLKQELADGRLKQENGKAKVELVTNDGLKYPQSGTLEFSDVTVDQTTGSITLRAIFPNPDHTLLPGMFVRARLEEGINPDALLVPQQGVTRTPRGDASVMVVGEGDKVEVRQVTASQAIGDKWLVTDGLKSGDRVIVTGLQKIKPGVQVKAQEVASDDKQQAAGNAPSEQTKS	1	A
seq148	MPEVGIVTLKSAPLQITTELPGRTSAYRIAEVRPQVSGIILKRNFVEGSDIQAGVSLYQIDPATYQASYDSAKGDLAKAQAAANMDQLTVKRYQKLLGTKYISQQDYDTAVATAQQSNAAVVAAKAAVETARINLAYTKVTSPISGRIGKSAVTEGALVQNGQTTALATVQQLDPIYVDVTQSSNDFLRLKQELADGRLKQENGKAKVELVTNDGLKYPQSGTLEFSDVTVDQTTGSITLRAIFPNPDHTLLPGMFVRARL	1	A
seq147	MNKNRGLTPLAVVLMLSGSLALTGCDDKPAQQGAQHMPEVGIVTLKSAPLQITTELPGRTSAYRIAEVRPQVSGIILKRNFVEGSDIQAGVSLYQIDPATYQASYDSAKGDLAKAQAAANMDQLTVKRYQKLLGTKYISQQDYDTAVATAQQSNAAVVAAKXAVETARINLAYTKVTSPISGRIGKSAVTEGALVQNGQTTALATXQQLDPIYVDVTQSSNDFLRLKQELADGRLKQENGKAKVELVTNDGLKYXQSGTLEFSDVTVDQTTGSIXLRAIFPNPDHTLLPGMFVRARLEEGINPDALLVPQQGVTRTPRGDASVMVVGEGDKXEVRQXTASQAIGDKWLVTDGLKSGDRVIVTGLQKIKPGVQVKAQEVASDDKQQAAGNAPSEQTKS	1	A
seq146	MNKNRGLTPLAVVLMLSGSLALTGCDDKPAQQGAQHMPEVGIVTLKSAPLQITTELPGRTSAYRIAEVRPQVSGIILKRNFVEGSDIQAGVSLYQIDPATYQASYDSAKGDLAKAQAAANMDQLTVKRYQKLLGTKYISQQDYDTAVATAQQSNAAVVAAKAAVETARINLAYTKVTSPISGRIGKSAVTEGALVQNGQTTALATVQQLDPIYVDVTQSSNDFLRLKQELADGRLKQENGKAKVELVTNDGLKYPQSGTLEFSDVTVDQTTGSITLRAIFPNPDHTLLPGMFVRARLEEGINPDALLVPQQGVTRTPXGDASVMVVGEGDKVEVRQVTASQAIGDKWLVTDGLKSGDRVIVTGLQKIKPGVQVKAQEVASDDKQQAAGNAPSEQTKS	1	A
seq144	MNKNRGLTPLAVVLMLSGSLALTGCDDKPAQQGAQHMPEVGIVTLKSAPLQITTELPGRTSAYRIAEVRPQVSGIILKRNFVEGSDIQAGVSLYQIDPATYQASYDSAKGDLAKAQAAANMDQLTVKRYQKLLGTKYISQQDYDTAVATAQQSNADVVAAKAAVETARINLAYTKVTSPISGRIGKSAVTEGALVQNGQTTALATVQQLDPIYVDVTQSSNDFLRLKQELADDRLKQENGKAKVELVTNDGLKYPQSGTLEFSDVTVDQTTGSITLRAIFPNPDHTLLPGMFVRARLEEGINPDALLVPQQGVTRTPRGDASVMVVGEGDKVEVRQVTASQAIGDKWLVTDGLKSGDRVIVTGLQKIKPGVQVKAQEVASDDKQQAAGNAPSEQTKS	1	A
seq143	MNKNRGLTPLAVVLMLSGSLALTGCDDKPAQQGAQHMPEVGIVTLKSAPLQITTELPGRTSAYRIAEVRPQVSGIILKRNFVEGSDIQSGVSLYQIDPATYQASYDSAKGDLAKAQAAANMDQLTVKRYQKLLGTKYISQQDYDTAVATAQQSNAAVVAAKAAVETARINLAYTKVTSPISGRIGKSTVTEGALVQNGQTTALATVQQLDPIYVDVTQSSNDFLRLKQELADGRLKQENGKAKVELVTNDGLKYPQSGTLEFSDVTVDQTTGSITLRAIFPNPDHTLLPGMFVRARLEEGINPDALLVPQQGVTRTPRGDASVMVVGEGDKVEVRQVTASQAIGDKWLVTDGLKSGDRVIVTGLQKIKPGVQVKAQEVASDDKQQAAGNAPSEQTKS	1	T
seq141	MNKNRGLTPLAVVLMLSGSLALTGCDDKPAQQGAQHMPEVGIVTLKSAPLQITTELPGRTSAYRIAEVRPQVSGIILKRNFVEGSDIQAGVSLYQIDPATYQASYDSAKGDLAKAQAAGNMDQLTVKRYQKLLGTKYISQQDYDTAVATAQQSNAAVVAAKAAVETARINLAYTKVTSPISGRIGKSAVTEGALVQNGQTTALATVQQLDPIYVDVTQSSNDFLRLKQELADGRLKQENGKAKVELVTNDGLKYPQSGTLEFSDVTVDQTTGSITLRAIFPNPDHTLLPGMFVRARLEEGINPDALLVPQQGVTRTPRGDASVMVVGEGDKVEVRQVTASQAIGDKWLVTDGLKSGDRVIVTGLQKIKPGVQVKAQEVASDDKQQAAGNAPSEQTKS	1	A
seq140	MNKNRGLTPLAVVLMLSGSLALTGCDDKPAQQGAQHMPEVGIVTLKSAPLQITTELPGRTSAYRIAEVRPQVSGIILKRNFVEGSDIQAGVSLYQIDPATYQASYDSAKGDLAKAQAAANMDQLTVKRYQKLLGTKYISQQDYDTAVATAQQSNAAVVAAKAAVETARINLAYTKVTSPISGRIGKSAVTEGALVQNGQTTALATVQQLDPIYVDVTQSSNDFLRLKQELADGHLKQENGKAKVELVTNDGLKYPQSGTLEFSDVTVDQTTGSITLRAIFPNPDHTLLPGMFVRARLEEGINPDALLVPQQGVTRTPRGDASVMVVGEGDKVEVRQVTASQAIGDKWLVTDGLKSGDRVIVTGLQKIKPGVQVKAQEVASDDKQQAAGNAPSEQTKS	1	A
seq139	VTLTTEDGSTYPEKGRLALTEVAVDESTGSVTLRAIFPNPQHVLLPGMFVRARIDEGIMNDAILAPQQGITRDAKGDATALVVDAANKVEQRTVETGDTYGDKWLVLSGLKAGDKLIVEGTGKVAPGRQ	1	E
seq138	VTNDGLKYPQSGTLEFSDVTVDQTTGSITLRAIFPNPDHTLLPGMFVRARLEEGINPDALLVPQQGVTRTPRGDASVMVVGEGDKVEVRQSLLLRRSAINGWSLTV	1	-
seq137	VEGSDIRAGVSLYQIDPATYQASYDSAKGDSAKARAAANMDQLTVKRYQKLLGTKYISQQDYDTAVATAQQSNAAVVAAKAAVETARINLATKVTSPISGRIGKSAVTEGALVQNGQTTAPATVQQLDPIYVDVTQSSNDFLRLKQELADGRLKQENGKAKVELVTNDGLKYPQSGTLEFSDVTVDQTTGSITLRAIFPNRITPCYRGCSSVPVWKKGLTLTPCWYRNRVLPVRRARQRHGSG	1	A
seq135	MPEVGIVTLKSAPLQITTELPGRTSAYRIAEVRPQVSGIILKRNFVEGSDIQAGVSLYQIDPATYQASYDSAKGDLAKAQAAANMDQLTVKRYQKLLGTKYISQQDYDTAVATAQQSNAAVVAAKAAVETARINLAYTKVTSPISGRIGKSAVTEGALVQNGQTTALATVQQLDPIYVDVTQSSNDFL	1	A
seq134	MNKNRGLTPLAVVLMLSGSLALTGCDDKPAQQGAQHMPEVGIVTLKSAPLQITTELPGRTSAYRIAEVRPQVSGIILKRNFVEGSDIQAGVSLYQIDPATYQASYDSAKGDLAKAQAAANMDQLTVKRYQKLLGTKYISQQDYDTAVATAQQSNAAVVAAKAAVETARINLAYTKVTSPISGRIGKSAVTEGALVQNGQTTALATVQQLDPIYVDVTQSSNDFLRLKQELADGRLKQENGKAKVELVTNDGLKYPQSGTLEFSDVTVDQTTGSITLRAIFPNPDHTLLPGMFVRARLEEGINPDALLVPQQGVTRTPRGDASVMVVGEGDKVEVRQVTASQAIGDKWLVTDGLKSGDRVIVTGLQKIKPGVQVKAQEVASDDKQQAAGNASSEQTKS	1	A
seq133	MNKNRGLTPLAVVLMLSGSLALTGCDDKPAQQGAQHMPEVGIVTLKSAPLQITTELPGRTSAYRIAEVRPQVSGIILKRNFVEGSDIQAGVSLYQIDPATYQASYDSAKGDLAKAQAAANMDQLTVKRYQKLLGTKYISQQDYDTAVATAQQSNAAVVAAKAAVETARINLAYTKVTSPISGRIGKSAVTEGALVQNGQTTALATVQQLDPIYVDVTQSSNDFLRLKQELADGRLKQENGKAKVELVTNDGLKYPQSGTLEFSDVTVDQTTGSITLRAIFPNPDHTLLPGMFVRARLEEGINPDALLVPQQGVTRTPRGDASVMVVGEGDKVEVRQVTASQAIGDKWLVTDGLKSGDRVIVTGLQKIKPGVQVKAREVASDDKQQAAGNAPSEQTKS	1	A
seq132	MNKNRGLTPLAVVLMLSGSLALTGCDDKPAQQGAQHMPEVGIVTLKSAPLQITTELPGRTSAYRIAEVRPQVSGIILKRNFVEGSDIQAGVSLYQIDPATYQASYDSAKGDLAKAQAAANMDQLTVKRYQKLLGTKYISQQDYDTAVATAQQSNAAVVAAKAAVETARINLAYTKVTSPISGRIGKSTVTEGALVQNGQTTALATVQQLDPIYVDVTQSSNDFLRLKQELADGRLKQENGKAKVELVTNDGLKYPQSGTLEFSDVTVDQTTGSITLRAIFPNPDHXLLPGMFVRARLEEGINPDALLVPQQGVTRTPRGDASVMVVGEGDKVEVRQVTASQAIGDKWLVTDGLKSGDRVIVTGLQKIKPGVQVKAQEVASDDTQQAAGTAPSEH	1	T
seq131	MNKNRGLTPLAVVLMLSGSLALTGCDDKPAQQGAQHMPEVGIVTLKSAPLQITTELPGRTSAYRIAEVRPQVSGIILKRNFVEGSDIQAGVSLYQIDPATYQASYDSAKGDLAKAQAAANMDQLTVKRYQKLLGTKYISQQDYDTAVATAQQSNAAVVAAKAAVETARINLAYTKVTSPISGRIGKSAVTEGALVQNGQTTALATVQQLDPIYVDVTQSSNDFLRLKQELADGRLKQENGKAKVELVTNDGLKYPQSGTLEFSDVTVDQTTGSITLRAIFPNPDHTLLPGMFVRARLEEGINPDALLVPQQGVT	1	A
seq130	MDQLTVKRYQKLLGTKYISQQDYDTAVATAQQSNAAVVAAKAAVETARINLAYTKVTSPISGRIGKSTVTEGRWYRMVKRPPRQQFSSWIRSMLTSPSRAMISCA	1	T
seq129	MDQLTVKRYQKLLGTKYISQQDYDTAVATAQQSNAAVVAAKAAVETARINLAYTKVTSPISGRIGKSTVTEGALVQNGQTTALATVQQLDPIYVDVTQSSNDFLRLKQELADGRLKQENGKAKVELVTNDGLKYPQSGTLEFSDVTVDQTTGSITLRAIFPNPDHTLLPGMFVRARLEEGLTLTPCWYRNRVLPVRRAARQRHGSGEGDKVEVRQVTASQAIGDKWLVTDGLKSGDRVIVTGLQKSNQVCR	1	T
seq128	MNKNRGLTPLAVVLMLSGSLALTGCDDKPAQQGAQHMPEVGIVTLKSAPLQITTELPGRTSAYRIAEVRPQVSGIILKRNFVEGSDIQAGVSLYQIDPATYQASYDSAKGDLAKAQAAANMDQLTVKRYQKLLGTKYISQQDYDTAVATAQQSNAAVVAAKAAVETARINLAYTKVTSPISGRIGKSAVTEGALVQNGQTTALATVQQLDPIYIDVTQSSNDFLRLKQELADGRLKQENGKAKVELVTNDGLKYPQSGTLEFSDVTVDQTTGSITLRAIFPNPDHTLLPGMFVRARLEEGINPDALLVPQQGVTRTPRGDASVMVVGEGDKVEVRQVTASQAIGDKWLVTDGLKSGDRVIVTGLQKIKPGVQVKAQEVASDDKQQAAGNAPSEQTKS	1	A
seq126	MVKRPPPATVQQLDPIYVDVTQSSNDFLRLKQELADGRLKQENGKAKVELVTNDGLKYPQSGTLEFSDVTVDQTTGSITLRAIFPNPDHTLLPGMFVRARLEEGINPDALLVPQQGVTRTPRGDASVMVVGEGDKVEVRQSLLLRRSAINGWSLTV	1	-
seq125	MDQLTVKRYQKLLGTKYISQQDYDTAVATAQQSNAAVVAAKAAVETARINLAYTKVTSPISGRIGKSTVTEGALVQNGQTTAPATVQQLDPIYVDVTQSSNDFLRLEAGASRRPPETGKRQSESGASD	1	T
seq124	MDQLTVKRYQKLLGTKYISQQDYDTAVATAQQSNAAVVAAKAAVETARINLAYTKVTSPISGRIGKSTVTEGALVQNGQTTALATVQQLDPIYVDVTQSSNDFLRLKQELADGRLKQENGKAKVELVTNDGLKYPQSGTLEFSDVTVDQTTGSITLRAIFPNPDHTLLPGMFVRARLEEGLTLTPCWYRNRVLPVRRAATPASW	1	T
seq123	MDQLTVKRYQKLLGTKYISQQDYDTAVATAQQSNAAVVAAKAAVETARINLAYTKVTSPISGRIGKSTVTEGALVQNGQTTALATVQQLDPIYVDVTQSSNDFLRLKQELADGRLKQENGKAKVELVTNDGLKYPQSGTLEFSDVTVDQTTGSITLRAIFPNPDHTPATGDVRPCPSGRRD	1	T
seq122	MDQLTVKRYQKLLGTKYISQQDYDTAVATAQQSNAAVVAAKAAVETARINLAYTKVTSPISGRIGKSTVTEGALVQNGQTTALATVQQLDPIYVDVTQSSNDFLRLKQELADGRLKQENGKAKVELVTNDGLKYPQSGTLEFSDVTVDQTTGSITLRAIFPNPDHTLLPGMFVRARLEEGINPDALLVPQQGVTRTPRGDASVMVVGGRR	1	T
seq121	VEGSDIQAGVSLYQIDPATYQASYDSAKGDWQKAQAAANMDQLTVKRYQKLLGTKYISQQDYDTAVATAQQSNAAVVAAKAAVETARINLAYTKVTSPISGRIGKSTVTEGALVQNGQTTAPATVQQLDPIYVDVTQSSNDFLRLKQELADGRLKQENGKAKVELVTNDGLKYPQSGTLEFSDVTVDQTTGSITLRAIFPNPDHTLLPGMFVRARLEEGINPDALLVPQQGVTRTPRGDASVMVVGEGDKVEVRQSLLLRRSAINGWSLTV	1	T
seq120	VELVTNDGLKYPQSGTLEFSDVTVDQTTGSITLRAIFPNPDHTLLPGMFVRARLEEGINPDALLVPQQGVTRTPRGDASVMVVGEGDKVEVRRSLLLRRSAINGWSLTV	1	-
seq118	VELVTNDGLKYPQSGTLEFSDVTVDQTTGSITLRAIFPNPDHTLLPGMFVRARLEEGINPDALLVPQQGVTRTPRGDASVMVVGGRR	1	-
seq117	MTAPKATSAKAQAAANMDQLTVKRYQKLLGTKYISQQDYDTAVATAQQSNAAVVAAKAAVETARINLAYTKVTSPISGRIGKSTVTEGALVQNGQTTAPATVQQLDPIYVDVTQSSNDFLRLKQELADGRLKQENGKAKVELVTNDGLKYPQSGTLEFSDVTVDQTTGSITLRAIFPNPDHTLLPGMFVRARLEEGINPDALLVPQQGVTRTPRGDASVMVVGKAIKSKSASHCFSGDRR	1	T
seq116	VTNDGLKYPQSGTLEFSDVTVDQTTGSITLRAIFPNPDHTLLPGMFVRARLEEGINPDALLVPQQGVTRTPRGDASVMVVGEGDKVEVRRSLLLRRSAINGWSLTV	1	-
seq115	VEGSDIQAGVSLYQIDPATYQASYDSAKGDWQKPEAAANMDQLTVKRYQKLLGTKYISQQDYDTAVATAQQSNAAVVAAKAAVETARINLAYTKVTSPISGRIGKSTVTEGALVQNGQTTAPATVQQLDPIYVDVTQSSNDFLRLKQELADGRLKQENGKAKVELVTNDGLKYPQSGTLEFSDVTVDQTTGSITLRAIFPNPDHTLLPGMFVRARLEEGINPDALLVPQQGVTRTPRGDASVMVVGGRR	1	T
seq114	MDQLTVKRYQKLLGTKYISQQDYDTAVATAQQSNAAVVAAKAAVETARINLAYTKVTSPISGRIGKSTVTEGALVQNGQTTAPATVQQLDPIYVDVTQSSNDFLRLKQELADGRLKQENGKAKVELVTNDGLKYPQSGTLEFSDVTVDQTTGSITLRAIFPNPDHTLLPGMFVRARLEEGINPDALLVPQQGVTRTPRGDASVMVVGGRR	1	T
seq113	VEGSDIQAGVSLYQIDPATYQASYDSAKGDWQKPEAAANMDQLTVKRYQKLLGTKYISQQDYDTAVATAQQSNAAVVAAKAAVETARINLAYTKVTSPISGRIGKSTVTEGALVQNGQTTAPATVQQLDPIYVDVTQSSNDFLRLEAGASRRPPETGKRQSESGASD	1	T
seq112	MLSGSLALTGCDDKPAQQGAQHMPEVGIVTLKSAPLQITTELPGRTSAYRIAEVRPQVSGIILKRNFVEGSDIQAGVSLYQIDPATYQASYDSAKGDWQKPRRRQTWINWRSSVIRNCWAPNILVNKTTIPPLRRRSRAMRPWSRRKLPLKPRASIWPTPKSPRRSAAGSVNPLWPKGRWYRMVKRPPLATVQQLDPIYVDVTQSSNDFLRLKQELADGRLKQENGKAKVELVTNDGLKYPQSGTLEFSDVTVDQTTGSITLRAIFPNPDHTLLPGMFVRARLEEGINPDALLVPQQGVTRTPRGDASVMVVGEGDKVEVRRVTASQAIGDKWLVTDGLKSGDRVIVTGLQKNQTRCAGKSAGSSFWW	1	L
seq110	MPEVGIVTLKSAPLQITTELPGRTSAYRIAEVRPQVSGIILKRNFVEGSDIQAGVSLYQIDPATYQASYDSAKGNLAKAQAAANMDQLTVKRYQKLLGTKYISQQDYDTAVATAQQSNAAVVAAKAAVETARINLAYTKVTSPISGRIGKSAVTEGALVQNGQTTALATVQQLDPIYVDVTQSSNDFLRLKQELADGRLKQENGKAKVELVTNDGLKYPQSGTLEFSDVTVDQTTGSITLRAIFPNPDHTLLPGMFVRARLEEGINPDALLVPQQGVTRTPRGDASVMVVGEGDKVEVRQVTASQAIGDKWLVTDGLKSGDRVIVTGLQKIKPGVQVKAQEVASDDKQQAAGNAPSEQTKS	1	A
seq109	MLSGSLALTGCDDKPAQQGAQHMPEVGIVTLKSAPLQITTELPGRTSAYRIAEVRPQVSGIILKRNFVEGSDIGPASPCIRSIQPPIRPAMTAPKATGKSRAAANMDQLTVKRYQKLLGTKYISQQDYDTAVATAQQSNAAVVAAKAAVETARINLAYTKVTSPISGRIGKSTVTEGALVQNGQTTATATVQQLDPIYVDVTQSSNDFLRLKQELADGRLKQENGKAKVELVTNDGLKYPQSGTLEFSDVTVDQTTGSITLRAIFPNPDHTLLPGMFVRARLEEGINPDALLVPQQGVTRTPRGDASVMVVGEGDKVEVRRSLLLRRSAINGWSLTV	1	T
seq108	MDQLTVKRYQKLLGTKYISQQDYDTAVATAQQSNAAVVAAKAAVETARINLAYTKVTSPISGRIGKSTVTEGALVQNGQTTATATVQQLDPIYVDVTQSSNDFLRLKQELADGRLKQENGKAKVELVTNDGLKYPQSGTLEFSDVTVDQTTGSITLRAIFPNPDHTLLPGMFVRARLEEGINPDALLVPQQGVTRTPRGDASVMVVGEGDKVEVRRSLLLRRSAINGWSLTV	1	T
seq107	MNKNRGLTPLAVVLMLSGSLALTGCDDKPAQQGAQHMPEVGIVTLKSAPLQITTELPGRTSAYRIAEVRPQVSGIILKRSFVEGSDIQAGVSLYQIDPATYQASYDSAKGDLAKAQAAANMDQLTVKRYQKLLGTKYISQQDYDTAVATAQQSNAAVVAAKAAVETARINLAYTKVTSPISGRIGKSAVTEGALVQNGQTTALATVQQLDPIYVDVTQSSNDFLRLKQELADGRLKQENGKAKVELVTNDGLKYPQSGTLEFSDVTVDQTTGSITLRAIFPNPDHTLLPGMFVRARLEEGINPDALLVPQQGVTRTPRGDASVMVVGEGDKVEVRQVTASQAIGDKWLVTDGLKSGDRVIVTGLQKIKPGVQVKAQEVASDDKQQAAGNAPSEQTKS	1	A
seq106	MNKNRGLTPLAVVLMLSGSLALTGCDDKPAQQGAQHMPEVGIVTLKSAPLQITTELPGRTSAYRIAEVRPQVSGIILKRNFVEGSDIQAGVSLYQIDPATYQASYDSAKGDLAKAQVAANMDQLTVKRYQKLLGTKYISQQDYDTAVATAQQSNAAVVAAKAAVETARINLAYTKVTSPISGRIGKSAVTEGALVQNGQTTALATVQQLDPIYVDVTQSSNDFLRLKQELADGRLKQENGKAKVELVTNDGLKYPQSGTLEFSDVTVDQTTGSITLRAIFPNPDHTLLPGMFVRARLEEGINPDALLVPQQGVTRTPRGDASVMVVGEGDKVEVRQVTASQAIGDKWLVTDGLKSGDRVIVTGLQKIKPGVQVKAQEVASDDKQQAAGNAPSEQTKS	1	A
seq105	MNKNRGLTPLAVVLMLSGSLALTGCDDKPAQQGAQHMPEVGIVTLKSAPLQITTELPGRTSAYRIAEVRPQVSGIILKRNFVEGSDIQAGVSLYQIDPATYQASYDSAKGDLAKAQAAANMDQLTVKRYQKLLGTKYISQQDYDTAVATAQQSNAAVVAAKAAVETARINLAYTKVTSPISGRIGKSTVTEGALVQNGQTTALATVQQLDPIYVDVTQSSNDFLRLKQELADGRLKQENGKAKVELVTNDGLKYPQSGTLEFSDVTVDQTTGSITLRAIFPNPDHTLLPGMFVRARLEEGINPDALLVPQQGVTRTPRGDASVMVVGEGDKVEVRQVTASQAIGDKWLVTDGLKSGDRVIVTGLQKIKPGVQVKAHEVASDDKQQAAGNAPSEQTKS	1	T
seq104	MPEVGIVTLKSAPLQITTELPGRTSAYRIAEVRPQVSGIILKRNFVEGSDIQAGVSLYQIDPATYQASYDSAKGDLAKAQAAANMDQLTVKRYQKLLGTRYISQQDYDTAVATAQQSNAAVVAAKAAVETARINLAYTKVTSPISGRIGKSAVTEGALVQNGQTTALATVQQLDPIYVDVTQSSNDFLRLKQELADGRLKQENGKAKVELVTNDGLKYPQSGTLEFSDVTVDQTTGSITLRAIFPNPDHTLLPGMFVRARLEEGINPDALLVPQQGVTRTPRGDASVMVVGEGDKVEVRQVTASQAIGDKWLVTDGLKSGDRVIVTGLQKIKPGVQVKAQEVASDDKQQAAGNAPSEQTKS	1	A
seq103	DPATYQASYDSAKGDLAKAQAAANMDQLTVKRYQKLLGTKYISQQDYDTAVATAQQSNAAVVAAKAAVETARINLAYTKVTSPISGRIGKSTVTEGALVQNGQTTALATVQQLDPIYVDVTQSSNDFLRLKQELADGRLKQENGKAKVELVTNDGLKYPQSGTLEFSDVTVDQTTGSITLRAIFPNPDHTLLPGMFVRARLEEGINPDALLVPQQGVTRTPRGDASVMVVGEGDKVEVRQVTASQAIGDKWLVTDGLKSGDRVIVTGLQKIKPGVQVKAQEVASDDKQQAAGNAPSEQTKS	1	T
seq100	MNKNRGLTPLAVVLMLSGSLALTGCDDKPAQQGAQHMPEVGIVTLKSAPLQITTELPGRTSAYRIAEVRPQVSGIILKRNFVEGSDIQAGVSLYQIDPATYQASYDSAKGDLAKAQAAANMDQLTVKRYQKLLSTKYISQQDYDTAVATAQQSNAAVVAAKAAVETARINLAYTKVTSPISGRIGKSTVTEGALVQNGQTTALATVQQLDPIYVDVTQSSNDFLRLKQELADGRLKQENGKAKVELVTNDGLKYPQSGTLEFSDVTVDQTTGSITLRAIFPNPDHTLLPGMFVRARLEEGINPDALLVPQQGVTRTPRGDASVMVVGEGDKVEVRQVTASQAIGDKWLVTDGLKSGDRVIVTGLQKIKPGVQVKAQEVASDDKQQAAGNAPSEQTKS	1	T
seq10	MNKNRGLTPLAVVLMLSCSLALTGCDDKPAQQGAQHMPEVGIVTLKSAPLQITTELPGRTSAYRIAEVRPQVSGIILKRNFVEGSDIQAGVSLYQIDPATYQASYDSAKGDLAKAQAAANMDQLTVKRYQKLLGTKYISQQDYDTAVATAQQSNAAVVAAKAAVETARINLAYTKVTSPISGRIGKSAVTEGALVQNGQTTALATVQQLDPIYVDVTQSSNDFLRLKQELADGRLKQENGKAKVELVTNDGLKYPQSGTLEFSDVTVDQTTGSITLRAIFPNPDHTLLPGMFVRARLEEGINPDALLVPQQGVTRTPRGDASVMVVGEGDKVEVRQVTASQAIGDKWLVTDGLKSGDRVIVTGLQKIKPGVQVKAQEVASDDKQQAAGNAPSEQTKS	1	A
