# Supplementary material for: A widespread single amino acid mutation in AcrA reduces tigecycline susceptibility in Klebsiella pneumoniae
Source: Microbiol Spectr. 2023 Nov 30;12(1):e02030-23. doi: 10.1128/spectrum.02030-23 (PMC10782974; doi:10.1128/spectrum.02030-23)
Supplement: Table S2 — Sequence types of K. pneumoniae and AcrA sequence types. [file spectrum.02030-23-s0003.xlsx]

## Sheet: kp
Table S2. Sequence types of K. pneumoniae and AcrA sequence types
Genome	ST	scheme	AcrA sequence type
GCA_000300835.1_K1_1	37	kpneumoniae	seq4
GCA_000016305.1_ASM1630v1	38	kpneumoniae	seq2
GCA_000300955.1_Kleb_pneu_WGLW5_V1	134	kpneumoniae	seq1
GCA_000009885.1_ASM988v1	23	kpneumoniae	seq1
GCA_000281615.1_KPNIH19_1	258	kpneumoniae	seq4
GCA_000163455.1_ASM16345v1	67	kpneumoniae	seq3
GCA_000281635.1_KPNIH23_1	258	kpneumoniae	seq4
GCA_000219945.2_ASM21994v2	134	kpneumoniae	seq1
GCA_000300655.1_Kleb_pneu_WGLW1_V1	48	kpneumoniae	seq1
GCA_000219965.2_ASM21996v2	133	kpneumoniae	seq1
GCA_000309505.2_ASM30950v2	512	kpneumoniae	seq4
GCA_000220485.1_ASM22048v1	375	kpneumoniae	seq1
GCA_000313365.1_ASM31336v1	258	kpneumoniae	seq4
GCA_000223435.2_ASM22343v2	395	kpneumoniae	seq4
GCA_000300675.1_Kleb_pneu_WGLW2_V1	14	kpneumoniae	seq1
GCA_000240185.2_ASM24018v2	11	kpneumoniae	seq4
GCA_000300935.1_Kleb_pneu_WGLW3_V1	48	kpneumoniae	seq1
GCA_000255975.2_ASM25597v2	48	kpneumoniae	seq1
GCA_000263095.1_Klebphe1.0	1222	kpneumoniae	seq1
GCA_000283455.1_KlebKpneumoniae_ST258_1.0	258	kpneumoniae	seq4
GCA_000313465.1_ASM31346v1	258	kpneumoniae	seq4
GCA_000281255.1_KPNIH2_1	258	kpneumoniae	seq4
GCA_000316265.2_MTE1_ImprovedAssembly	14	kpneumoniae	seq1
GCA_000281275.1_KPNIH5_1	258	kpneumoniae	seq4
GCA_000315385.1_ASM31538v1	375	kpneumoniae	seq1
GCA_000281295.1_KPNIH6_1	258	kpneumoniae	seq4
GCA_000316245.2_MTE2_ImprovedAssembly	258	kpneumoniae	seq4
GCA_000281315.1_KPNIH9_1	258	kpneumoniae	seq4
GCA_000338255.1_KP1_contigs_1-272	86	kpneumoniae	seq1
GCA_000281335.1_KPNIH12_1	258	kpneumoniae	seq4
GCA_000346145.1_KPRYC492V1.1	35	kpneumoniae	seq1
GCA_000281355.1_KPNIH17_1	258	kpneumoniae	seq4
GCA_000349265.2_KPBAA1705_01152013	258	kpneumoniae	seq4
GCA_000281375.1_KPNIH20_1	258	kpneumoniae	seq4
GCA_000349285.2_G000_12282012	11	kpneumoniae	seq4
GCA_000281395.1_KPNIH4_1	258	kpneumoniae	seq4
GCA_000364385.3_ASM36438v3	11	kpneumoniae	seq4
GCA_000281415.1_KPNIH7_1	258	kpneumoniae	seq4
GCA_000350325.1_Kleb_v1.0	35	kpneumoniae	seq1
GCA_000281435.2_ASM28143v2	258	kpneumoniae	seq4
GCA_000367465.1_KpMDU1.1	258	kpneumoniae	seq6
GCA_000281455.1_KPNIH14_1	258	kpneumoniae	seq4
GCA_000406385.1_gkp47v01	1272	kpneumoniae	seq1
GCA_000281475.1_KPNIH18_1	258	kpneumoniae	seq4
GCA_000372625.3_KP_version_2	1402	kpneumoniae	seq2
GCA_000281495.1_KPNIH21_1	258	kpneumoniae	seq4
GCA_000281595.1_KPNIH16_1	258	kpneumoniae	seq4
GCA_000401195.1_gkp2v01	258	kpneumoniae	seq4
GCA_000281515.1_KPNIH22_1	258	kpneumoniae	seq4
GCA_000300735.3_ASM30073v3	405	kpneumoniae	seq1
GCA_000281535.2_ASM28153v2	258	kpneumoniae	seq4
GCA_000406405.1_gkp1v01	258	kpneumoniae	seq4
GCA_000281555.1_KPNIH8_1	258	kpneumoniae	seq4
GCA_000406425.1_gkp24v01	258	kpneumoniae	seq4
GCA_000281575.1_KPNIH11_1	258	kpneumoniae	seq4
GCA_000281755.1_KlePneDSM30104	3	kpneumoniae	seq5
GCA_000406445.1_gkp25v01	258	kpneumoniae	seq4
GCA_000294365.1_ASM29436v1	23	kpneumoniae	seq1
GCA_000417085.2_ASM41708v2	258	kpneumoniae	seq4
GCA_000406465.1_gkp27v01	258	kpneumoniae	seq4
GCA_000406485.1_gkp53v01	258	kpneumoniae	seq4
GCA_000406505.1_gkp48v01	1272	kpneumoniae	seq1
GCA_000406525.1_gkp26v01	234	kpneumoniae	seq1
GCA_000406545.1_gkp45v01	258	kpneumoniae	seq4
GCA_000406565.1_gkp42v01	258	kpneumoniae	seq4
GCA_000406585.1_gkp43v01	258	kpneumoniae	seq4
GCA_000406605.1_gkp29v01	258	kpneumoniae	seq4
GCA_000406625.1_gkp44v01	258	kpneumoniae	seq4
GCA_000406645.1_gkp46v01	258	kpneumoniae	seq4
GCA_000406665.1_gkp30v01	258	kpneumoniae	seq4
GCA_000406685.1_gkp34v01	258	kpneumoniae	seq4
GCA_000406705.1_gkp37v01	258	kpneumoniae	seq4
GCA_000406725.1_gkp38v01	258	kpneumoniae	seq4
GCA_000406745.1_gkp54v01	258	kpneumoniae	seq4
GCA_000406765.2_ASM40676v2	258	kpneumoniae	seq4
GCA_000406825.1_gkp39v01	258	kpneumoniae	seq4
GCA_000406845.1_gkp40v01	258	kpneumoniae	seq4
GCA_000406865.1_gkp56v01	258	kpneumoniae	seq4
GCA_000406885.1_gkp57v01	258	kpneumoniae	seq4
GCA_000408965.1_gkp4v01	258	kpneumoniae	seq4
GCA_000408985.1_gkp28v01	258	kpneumoniae	seq4
GCA_000409005.1_gkp33v01	258	kpneumoniae	seq4
GCA_000409025.1_gkp41v01	258	kpneumoniae	seq4
GCA_000409045.1_gkp35v01	258	kpneumoniae	seq4
GCA_000409065.1_gkp10v01	258	kpneumoniae	seq4
GCA_000409085.1_gkp15v01	258	kpneumoniae	seq4
GCA_000409105.1_gkp36v01	258	kpneumoniae	seq4
GCA_000409125.1_gkp31v01	15	kpneumoniae	seq4
GCA_000417385.1_gkp51v01	258	kpneumoniae	seq4
GCA_000495875.1_SeK50	258	kpneumoniae	seq4
GCA_000409715.1_Klebsiella_pneumoniae_ATCC_25955_Genome_sequencing	1271	kpneumoniae	seq1
GCA_000417405.1_gkp49v01	258	kpneumoniae	seq4
GCA_000409735.1_Klebsiella_pneumonia_G5-2_Genome_sequencing	1271	kpneumoniae	seq1
GCA_000412575.2_B5055.1	-	kpneumoniae	seq1
GCA_000417045.1_gkp17v01	258	kpneumoniae	seq4
GCA_000417065.1_gkp14v01	258	kpneumoniae	seq4
GCA_000417445.1_gkp6v01	258	kpneumoniae	seq4
GCA_000417105.1_gkp3v01	258	kpneumoniae	seq4
GCA_000417465.1_gkp32v01	15	kpneumoniae	seq4
GCA_000417125.1_gkp5v01	258	kpneumoniae	seq4
GCA_000417485.1_gkp11v01	45	kpneumoniae	seq1
GCA_000417145.1_gkp23v01	258	kpneumoniae	seq4
GCA_000417545.1_gkp19v01	258	kpneumoniae	seq4
GCA_000417165.1_gkp21v01	258	kpneumoniae	seq4
GCA_000439165.1_KKPNMP14	258	kpneumoniae	seq4
GCA_000417185.1_gkp22v01	258	kpneumoniae	seq4
GCA_000439185.1_UKKV901664	258	kpneumoniae	seq4
GCA_000417205.1_gkp13v01	258	kpneumoniae	seq4
GCA_000417425.1_gkp52v01	258	kpneumoniae	seq4
GCA_000417225.2_ASM41722v2	258	kpneumoniae	seq4
GCA_000444855.2_GS_De_Novo_Assembly	1377	kpneumoniae	seq1
GCA_000417245.1_gkp20v01	258	kpneumoniae	seq4
GCA_000474015.1_ASM47401v1	86	kpneumoniae	seq1
GCA_000417265.2_ASM41726v2	258	kpneumoniae	seq4
GCA_000445405.1_ASM44540v1	11	kpneumoniae	seq4
GCA_000417305.1_gkp7v01	258	kpneumoniae	seq4
GCA_000465975.2_ASM46597v2	29	kpneumoniae	seq1
GCA_000417325.1_gkp8v01	258	kpneumoniae	seq4
GCA_000492195.1_Kleb_pneu_BIDMC_41_V1	37	kpneumoniae	seq1
GCA_000417345.1_gkp9v01	258	kpneumoniae	seq4
GCA_000474635.1_Kp303K1.0	15	kpneumoniae	seq4
GCA_000417365.1_gkp50v01	258	kpneumoniae	seq4
GCA_000441855.1_LCT-KP289_for_vertion_2.04_of_Klebsiella_pneumoniae_genome	48	kpneumoniae	seq1
GCA_000441835.1_LCT-KP182_for_vertion_2.04_of_Klebsiella_pneumoniae_genome	48	kpneumoniae	seq1
GCA_900406985.1_De_novo_assembly_of_KCRI_isolate_R0007_134	392	kpneumoniae	seq2
GCA_000474865.1_Kleb_pneu_BIDMC_18C_V1_PacBio	258	kpneumoniae	seq4
GCA_000493135.1_Kleb_pneu_MGH_18_V1	20	kpneumoniae	seq1
GCA_000474885.1_Kleb_pneu_BIDMC_12C_V1_PacBio	258	kpneumoniae	seq4
GCA_000493155.1_Kleb_pneu_MGH_17_V1	134	kpneumoniae	seq1
GCA_000474905.1_Kleb_pneu_BIDMC_16_V1_PacBio	258	kpneumoniae	seq4
GCA_000485755.1_ASM48575v1	405	kpneumoniae	seq1
GCA_000495895.2_SfK50	258	kpneumoniae	seq4
GCA_000492215.1_Kleb_pneu_BIDMC_40_V1	34	kpneumoniae	seq1
GCA_000498775.2_LAU-EC1	336	kpneumoniae	seq1
GCA_000492295.1_Kleb_pneu_BIDMC_36_V1	661	kpneumoniae	seq1
GCA_000499865.1_KpQ15	37	kpneumoniae	seq4
GCA_000492315.1_Kleb_pneu_BIDMC_25_V1	186	kpneumoniae	seq1
GCA_000499885.1_KpQ24	37	kpneumoniae	seq4
GCA_000492335.1_Kleb_pneu_BIDMC_24_V1	1430	kpneumoniae	seq1
GCA_000512165.1_ASM51216v1	442	kpneumoniae	seq1
GCA_000492355.1_Kleb_pneu_BIDMC_23_V1	111	kpneumoniae	seq1
GCA_000521985.1_Hafn_alve_BIDMC_31_V1	502	kpneumoniae	seq1
GCA_000492375.1_Kleb_pneu_BIDMC_22_V1	1189	kpneumoniae	seq2
GCA_000529325.1_IS33v1	11	kpneumoniae	seq4
GCA_000492395.1_Kleb_pneu_BIDMC_21_V1	37	kpneumoniae	seq1
GCA_000529425.1_IS39v1	-	kpneumoniae	seq1
GCA_000492515.1_Kleb_pneu_UCI_8_V1	1198	kpneumoniae	seq1
GCA_000529485.1_IS10v1	-	kpneumoniae	seq4
GCA_000492535.1_Kleb_pneu_UCI_7_V1	17	kpneumoniae	seq1
GCA_000529645.1_LPSB1_2557	86	kpneumoniae	seq1
GCA_000492555.1_Kleb_pneu_UCI_6_V1	86	kpneumoniae	seq1
GCA_000529705.1_LPSB6_2558	380	kpneumoniae	seq1
GCA_000492595.1_Kleb_pneu_UCI_4_V1	14	kpneumoniae	seq1
GCA_000529745.1_IS53v1	3695	kpneumoniae	seq1
GCA_000492635.1_Kleb_pneu_UCI_2_V1	37	kpneumoniae	seq4
GCA_000529775.1_SB4536_2858	375	kpneumoniae	seq1
GCA_000492695.1_Kleb_pneu_BWH_30_V1	1431	kpneumoniae	seq4
GCA_000529895.1_IS43v1	-	kpneumoniae	seq6
GCA_000492735.1_Kleb_pneu_BWH_28_V1	133	kpneumoniae	seq1
GCA_000529945.1_IS46v1	-	kpneumoniae	seq4
GCA_000492755.1_Kleb_pneu_MGH_48_V1	1436	kpneumoniae	seq1
GCA_000530055.1_IS22v1	35	kpneumoniae	seq1
GCA_000492775.1_Kleb_pneu_MGH_46_V1	14	kpneumoniae	seq1
GCA_000530175.1_ISC21v1	-	kpneumoniae	seq1
GCA_000492875.1_Kleb_pneu_MGH_36_V1	466	kpneumoniae	seq1
GCA_000566725.1_Kleb_pneu_UCI_44_V1	258	kpneumoniae	seq4
GCA_000492915.1_Kleb_pneu_MGH_32_V1	111	kpneumoniae	seq1
GCA_000566745.1_Kleb_pneu_UCI_43_V1	258	kpneumoniae	seq4
GCA_000492935.1_Kleb_pneu_MGH_30_V1	37	kpneumoniae	seq1
GCA_000566765.1_Kleb_pneu_UCI_42_V1	86	kpneumoniae	seq1
GCA_000493075.1_Kleb_pneu_MGH_21_V1	111	kpneumoniae	seq1
GCA_000566785.1_Kleb_pneu_UCI_41_V1	258	kpneumoniae	seq4
GCA_000493115.1_Kleb_pneu_MGH_19_V1	1432	kpneumoniae	seq1
GCA_000566805.1_Kleb_pneu_UCI_38_V1	258	kpneumoniae	seq4
GCA_000585935.1_KP5-R	512	kpneumoniae	seq4
GCA_000597905.1_ASM59790v1	258	kpneumoniae	seq4
GCA_000565135.1_Klebsiella_pneumoniae_Strain_NB60_whole-genome_sequencing	2357	kpneumoniae	seq1
GCA_000566825.1_Kleb_pneu_UCI_37_V1	258	kpneumoniae	seq4
GCA_000566845.1_Kleb_pneu_UCI_34_V1	1444	kpneumoniae	seq1
GCA_000566865.1_Kleb_pneu_UCI_33_V1	258	kpneumoniae	seq4
GCA_000566885.1_Kleb_pneu_UCI_26_V1	3833	kpneumoniae	seq7
GCA_000566905.1_Kleb_pneu_UCI_25_V1	873	kpneumoniae	seq1
GCA_000566925.1_Kleb_pneu_UCI_22_V1	258	kpneumoniae	seq4
GCA_000566945.1_Kleb_pneu_UCI_21_V1	258	kpneumoniae	seq4
GCA_000566965.1_Kleb_pneu_UCI_20_V1	3832	kpneumoniae	seq1
GCA_000566985.1_Kleb_pneu_UCI_19_V1	258	kpneumoniae	seq4
GCA_000567025.1_Kleb_pneu_BIDMC_45_V1	258	kpneumoniae	seq4
GCA_000567045.1_Kleb_pneu_BIDMC_53_V1	37	kpneumoniae	seq1
GCA_000567065.1_Kleb_pneu_BIDMC_52_V1	3615	kpneumoniae	seq4
GCA_000567085.1_Kleb_pneu_BIDMC_51_V1	36	kpneumoniae	seq1
GCA_000567105.1_Kleb_pneu_BIDMC_48_V1	37	kpneumoniae	seq1
GCA_000567125.1_Kleb_pneu_BIDMC_47_V1	540	kpneumoniae	seq1
GCA_000567145.1_Kleb_pneu_BIDMC_46b_V1	3614	kpneumoniae	seq1
GCA_000567165.1_Kleb_pneu_BIDMC_46a_V1	37	kpneumoniae	seq1
GCA_000567185.1_Kleb_pneu_BIDMC_42b_V1	258	kpneumoniae	seq4
GCA_000567205.1_Kleb_pneu_BIDMC_42a_V1	258	kpneumoniae	seq4
GCA_000567225.2_ASM56722v2	17	kpneumoniae	seq1
GCA_000567245.1_Kleb_pneu_BIDMC_34_V1	258	kpneumoniae	seq4
GCA_000567265.1_Kleb_pneu_BIDMC_32_V1	258	kpneumoniae	seq4
GCA_000567285.1_Kleb_pneu_BIDMC_18D_V2	37	kpneumoniae	seq1
GCA_000567305.1_Kleb_pneu_BIDMC_18A_V2	258	kpneumoniae	seq4
GCA_000567325.1_Kleb_pneu_BIDMC_14_V2	258	kpneumoniae	seq4
GCA_000567345.1_Kleb_pneu_BIDMC_13_V1	258	kpneumoniae	seq4
GCA_000567365.1_Kleb_pneu_BIDMC_12B_V1	258	kpneumoniae	seq4
GCA_000567385.1_Kleb_pneu_BIDMC_12A_V2	258	kpneumoniae	seq4
GCA_000567405.1_Kleb_pneu_BIDMC_11_V2	14	kpneumoniae	seq1
GCA_000567425.1_Kleb_pneu_BIDMC_7B_V2	258	kpneumoniae	seq4
GCA_000567445.1_Kleb_pneu_BIDMC_5_V2	258	kpneumoniae	seq4
GCA_000567465.1_Kleb_pneu_BIDMC_4_V2	258	kpneumoniae	seq4
GCA_000567485.1_Kleb_pneu_BIDMC_2A_V2	258	kpneumoniae	seq4
GCA_000567505.1_Kleb_pneu_BIDMC_1_V2	258	kpneumoniae	seq4
GCA_000567525.1_Kleb_pneu_UCI_1_V1	258	kpneumoniae	seq4
GCA_000567545.1_Kleb_pneu_BWH_41_V1	258	kpneumoniae	seq4
GCA_000567565.1_Kleb_pneu_BWH_36_V1	258	kpneumoniae	seq4
GCA_000567585.1_Kleb_pneu_BWH_22_V2	258	kpneumoniae	seq4
GCA_000567605.1_Kleb_pneu_BWH_15_V2	113	kpneumoniae	seq4
GCA_000567625.1_Kleb_pneu_BWH_2_V2	101	kpneumoniae	seq1
GCA_000567645.1_Kleb_pneu_MGH_47_V1	37	kpneumoniae	seq1
GCA_000567665.1_Kleb_pneu_MGH_45_V1	1084	kpneumoniae	seq4
GCA_000567685.1_Kleb_pneu_MGH_43_V1	307	kpneumoniae	seq1
GCA_000567725.1_Kleb_pneu_MGH_39_V1	1583	kpneumoniae	seq1
GCA_000567745.1_Kleb_pneu_MGH_35_V1	392	kpneumoniae	seq2
GCA_000567765.2_ASM56776v2	258	kpneumoniae	seq4
GCA_000567785.1_Kleb_pneu_MGH_29_V1	258	kpneumoniae	seq4
GCA_000567825.1_Kleb_pneu_BIDMC_7A_V2	258	kpneumoniae	seq4
GCA_000567845.1_Kleb_pneu_UCI_13_V1	258	kpneumoniae	seq4
GCA_000585875.1_Kpn3159065	512	kpneumoniae	seq4
GCA_000585895.1_KP4-R	512	kpneumoniae	seq4
GCA_000585915.1_KP2-R	512	kpneumoniae	seq4
GCA_000585955.1_KP1-I	512	kpneumoniae	seq4
GCA_000695285.2_SaK60	512	kpneumoniae	seq4
GCA_000598005.1_ASM59800v1	258	kpneumoniae	seq4
GCA_000599905.1_KPB_4_IHQD	258	kpneumoniae	seq4
GCA_000599925.1_KPB_3_IHQD	258	kpneumoniae	seq4
GCA_000614665.1_ASM61466v1	3808	kpneumoniae	seq8
GCA_000633025.1_ATCC43816_1.0	-	kpneumoniae	seq9
GCA_000633735.1_Kleb_pneu_CHS_60_V1	258	kpneumoniae	seq4
GCA_000633755.1_Kleb_pneu_CHS_47_V1	258	kpneumoniae	seq4
GCA_000633775.1_Kleb_pneu_CHS_42_V1	258	kpneumoniae	seq4
GCA_000688155.1_Kleb_pneu_MGH_63_V1	15	kpneumoniae	seq4
GCA_000688175.1_Kleb_pneu_UCI_64_V1	17	kpneumoniae	seq1
GCA_000688195.1_Kleb_pneu_UCI_60_V1	3834	kpneumoniae	seq1
GCA_000688215.1_Kleb_pneu_MGH_75_V1	15	kpneumoniae	seq4
GCA_000688535.1_Kleb_pneu_CHS_21_V1	45	kpneumoniae	seq1
GCA_000688555.1_Kleb_pneu_CHS_16_V1	258	kpneumoniae	seq4
GCA_000688635.1_Kleb_pneu_CHS_08_V1	258	kpneumoniae	seq4
GCA_000689275.1_AFX_PRJEB4159_v1	14	kpneumoniae	seq1
GCA_000692915.1_Kleb_pneu_BIDMC_18B_V1	258	kpneumoniae	seq4
GCA_000692935.1_Kleb_pneu_BIDMC_54_V1	258	kpneumoniae	seq4
GCA_000692955.1_Kleb_pneu_BIDMC_55_V1	105	kpneumoniae	seq1
GCA_000692975.1_Kleb_pneu_BIDMC_60_V1	258	kpneumoniae	seq4
GCA_000693015.1_Kleb_pneu_BIDMC_68_V1	258	kpneumoniae	seq4
GCA_000693035.1_Kleb_pneu_BIDMC_69_V1	17	kpneumoniae	seq1
GCA_000693055.1_Kleb_pneu_BWH_45_V1	258	kpneumoniae	seq4
GCA_000693075.1_Kleb_pneu_BWH_46_V1	592	kpneumoniae	seq10
GCA_000693095.1_Kleb_pneu_BWH_47_V1	258	kpneumoniae	seq4
GCA_000693115.1_Kleb_pneu_BWH_48_V1	17	kpneumoniae	seq1
GCA_000693135.1_Kleb_pneu_CHS_02_V1	1199	kpneumoniae	seq4
GCA_000693155.1_Kleb_pneu_CHS_03_V1	258	kpneumoniae	seq4
GCA_000693175.1_Kleb_pneu_CHS_05_V1	258	kpneumoniae	seq4
GCA_000693195.1_Kleb_pneu_CHS_06_V1	258	kpneumoniae	seq4
GCA_000693215.1_Kleb_pneu_CHS_07_V1	258	kpneumoniae	seq4
GCA_000693235.1_Kleb_pneu_CHS_09_V1	258	kpneumoniae	seq4
GCA_000693255.1_Kleb_pneu_CHS_11_V1	258	kpneumoniae	seq4
GCA_000693275.1_Kleb_pneu_CHS_12_V1	258	kpneumoniae	seq4
GCA_000693295.1_Kleb_pneu_CHS_13_V1	258	kpneumoniae	seq4
GCA_000693315.1_Kleb_pneu_CHS_14_V1	258	kpneumoniae	seq4
GCA_000693335.1_Kleb_pneu_CHS_17_V1	258	kpneumoniae	seq4
GCA_000693355.1_Kleb_pneu_CHS_18_V1	258	kpneumoniae	seq4
GCA_000693375.1_Kleb_pneu_CHS_19_V1	258	kpneumoniae	seq4
GCA_000693395.1_Kleb_pneu_CHS_20_V1	258	kpneumoniae	seq4
GCA_000693435.1_Kleb_pneu_CHS_23_V1	258	kpneumoniae	seq4
GCA_000693455.1_Kleb_pneu_CHS_24_V1	11	kpneumoniae	seq4
GCA_000693475.1_Kleb_pneu_CHS_25_V1	258	kpneumoniae	seq4
GCA_000693495.1_Kleb_pneu_CHS_26_V1	258	kpneumoniae	seq4
GCA_000693515.1_Kleb_pneu_CHS_27_V1	258	kpneumoniae	seq4
GCA_000693535.1_Kleb_pneu_CHS_28_V1	258	kpneumoniae	seq4
GCA_000693555.1_Kleb_pneu_CHS_29_V1	258	kpneumoniae	seq4
GCA_000693575.1_Kleb_pneu_CHS_30_V1	258	kpneumoniae	seq4
GCA_000693595.1_Kleb_pneu_CHS_31_V1	258	kpneumoniae	seq4
GCA_000693615.1_Kleb_pneu_CHS_32_V1	258	kpneumoniae	seq4
GCA_000693635.1_Kleb_pneu_CHS_33_V1	258	kpneumoniae	seq4
GCA_000693655.1_Kleb_pneu_CHS_34_V1	258	kpneumoniae	seq4
GCA_000693675.1_Kleb_pneu_CHS_35_V1	258	kpneumoniae	seq4
GCA_000693695.1_Kleb_pneu_CHS_36_V1	258	kpneumoniae	seq4
GCA_000693715.1_Kleb_pneu_CHS_37_V1	258	kpneumoniae	seq4
GCA_000693735.1_Kleb_pneu_CHS_38_V1	258	kpneumoniae	seq4
GCA_000693755.1_Kleb_pneu_CHS_39_V1	258	kpneumoniae	seq4
GCA_000693775.1_Kleb_pneu_CHS_40_V1	258	kpneumoniae	seq4
GCA_000693795.1_Kleb_pneu_CHS_41_V1	258	kpneumoniae	seq4
GCA_000693815.1_Kleb_pneu_CHS_43_V1	25	kpneumoniae	seq1
GCA_000693835.1_Kleb_pneu_CHS_44_V1	258	kpneumoniae	seq4
GCA_000693855.1_Kleb_pneu_CHS_45_V1	258	kpneumoniae	seq4
GCA_000693875.1_Kleb_pneu_CHS_46_V1	258	kpneumoniae	seq4
GCA_000693895.1_Kleb_pneu_CHS_48_V1	25	kpneumoniae	seq1
GCA_000693915.1_Kleb_pneu_CHS_49_V1	258	kpneumoniae	seq4
GCA_000693935.1_Kleb_pneu_CHS_50_V1	258	kpneumoniae	seq4
GCA_000693955.1_Kleb_pneu_CHS_51_V1	258	kpneumoniae	seq4
GCA_000693975.1_Kleb_pneu_CHS_52_V1	258	kpneumoniae	seq11
GCA_000693995.1_Kleb_pneu_CHS_53_V1	258	kpneumoniae	seq4
GCA_000694015.1_Kleb_pneu_CHS_54_V1	258	kpneumoniae	seq4
GCA_000694035.1_Kleb_pneu_CHS_55_V1	258	kpneumoniae	seq4
GCA_000694055.1_Kleb_pneu_CHS_56_V1	258	kpneumoniae	seq4
GCA_000694075.1_Kleb_pneu_CHS_57_V1	258	kpneumoniae	seq4
GCA_000694095.1_Kleb_pneu_CHS_58_V1	258	kpneumoniae	seq4
GCA_000694115.1_Kleb_pneu_CHS_59_V1	258	kpneumoniae	seq4
GCA_000694135.1_Kleb_pneu_CHS_61_V1	258	kpneumoniae	seq4
GCA_000694155.1_Kleb_pneu_CHS_62_V1	258	kpneumoniae	seq4
GCA_000694175.1_Kleb_pneu_CHS_63_V1	258	kpneumoniae	seq4
GCA_000694195.1_Kleb_pneu_CHS_64_V1	258	kpneumoniae	seq4
GCA_000694215.1_Kleb_pneu_CHS_65_V1	258	kpneumoniae	seq4
GCA_000694235.1_Kleb_pneu_CHS_66_V1	14	kpneumoniae	seq1
GCA_000694255.1_Kleb_pneu_CHS_67_V1	258	kpneumoniae	seq4
GCA_000694275.1_Kleb_pneu_CHS_70_V1	258	kpneumoniae	seq4
GCA_000694295.1_Kleb_pneu_CHS_71_V1	258	kpneumoniae	seq4
GCA_000694315.1_Kleb_pneu_CHS_72_V1	258	kpneumoniae	seq4
GCA_000694335.1_Kleb_pneu_CHS_73_V1	258	kpneumoniae	seq4
GCA_000694355.1_Kleb_pneu_CHS_74_V1	258	kpneumoniae	seq4
GCA_000694375.1_Kleb_pneu_CHS_75_V1	258	kpneumoniae	seq4
GCA_000694395.1_Kleb_pneu_CHS_76_V1	258	kpneumoniae	seq4
GCA_000694415.1_Kleb_pneu_CHS_80_V1	258	kpneumoniae	seq4
GCA_000694435.1_Kleb_pneu_MGH_51_V1	258	kpneumoniae	seq4
GCA_000694455.1_Kleb_pneu_MGH_52_V1	70	kpneumoniae	seq1
GCA_000694475.2_ASM69447v2	258	kpneumoniae	seq4
GCA_000694495.1_Kleb_pneu_MGH_60_V1	17	kpneumoniae	seq1
GCA_000694515.1_Kleb_pneu_MGH_64_V1	35	kpneumoniae	seq1
GCA_000694535.1_Kleb_pneu_MGH_65_V1	15	kpneumoniae	seq4
GCA_000694555.1_Kleb_pneu_MGH_66_V1	29	kpneumoniae	seq2
GCA_000694575.1_Kleb_pneu_MGH_67_V1	258	kpneumoniae	seq4
GCA_000694615.1_Kleb_pneu_MGH_69_V1	11	kpneumoniae	seq4
GCA_000694635.1_Kleb_pneu_MGH_70_V1	20	kpneumoniae	seq1
GCA_000694655.1_Kleb_pneu_MGH_71_V1	258	kpneumoniae	seq4
GCA_000694675.1_Kleb_pneu_MGH_72_V1	37	kpneumoniae	seq4
GCA_000694695.1_Kleb_pneu_MGH_73_V1	258	kpneumoniae	seq4
GCA_000694715.1_Kleb_pneu_MGH_74_V1	76	kpneumoniae	seq1
GCA_000694755.1_Kleb_pneu_MGH_79_V1	258	kpneumoniae	seq4
GCA_000694795.1_Kleb_pneu_UCI_55_V1	258	kpneumoniae	seq4
GCA_000694815.1_Kleb_pneu_UCI_56_V1	678	kpneumoniae	seq1
GCA_000694835.1_Kleb_pneu_UCI_59_V1	258	kpneumoniae	seq4
GCA_000694855.1_Kleb_pneu_UCI_61_V1	258	kpneumoniae	seq4
GCA_000694875.1_Kleb_pneu_UCI_62_V1	34	kpneumoniae	seq1
GCA_000694895.1_Kleb_pneu_UCI_63_V1	258	kpneumoniae	seq4
GCA_000694915.1_Kleb_pneu_UCI_67_V1	258	kpneumoniae	seq4
GCA_000694935.1_Kleb_pneu_UCI_68_V1	37	kpneumoniae	seq1
GCA_000695305.2_SbK60	512	kpneumoniae	seq4
GCA_000695935.1_ASM69593v1	34	kpneumoniae	seq1
GCA_000699325.1_4541-2	-	kpneumoniae	seq1
GCA_000699345.1_11227-1	228	kpneumoniae	seq1
GCA_000699405.1_4006	54	kpneumoniae	seq1
GCA_000699425.1_7699	1123	kpneumoniae	seq1
GCA_000706585.1_Kleb_pneu_UCI_17_V1	437	kpneumoniae	seq4
GCA_000706605.1_Kleb_pneu_BIDMC_10_V2	258	kpneumoniae	seq4
GCA_000707985.1_Kleb_pneu_BIDMC_33B_V1	15	kpneumoniae	seq4
GCA_000709165.2_1601080v01	258	kpneumoniae	seq4
GCA_000709185.2_VAKP278v01	258	kpneumoniae	seq4
GCA_000709205.2_UHKPC45v01	258	kpneumoniae	seq4
GCA_000709225.1_UHKPC52v01	258	kpneumoniae	seq4
GCA_000709245.2_UHKPC05v01	258	kpneumoniae	seq4
GCA_000710075.1_KlePne1.0	37	kpneumoniae	seq1
GCA_000710095.1_ASM71009v1	152	kpneumoniae	seq1
GCA_000710805.1_De_novo_Assembly	65	kpneumoniae	seq1
GCA_000710855.1_De_novo_Assembly	65	kpneumoniae	seq1
GCA_000714675.1_ASM71467v1	258	kpneumoniae	seq4
GCA_000717515.1_ASM71751v1	258	kpneumoniae	seq4
GCA_000722485.1_ASM72248v1	11	kpneumoniae	seq4
GCA_000723925.1_AFW_PRJEB4160_v1	82	kpneumoniae	seq2
GCA_000733255.1_ASM73325v1	14	kpneumoniae	seq1
GCA_000735285.1_ASM73528v1	105	kpneumoniae	seq1
GCA_000738865.1_ASM73886v1	258	kpneumoniae	seq4
GCA_000738875.1_ASM73887v1	258	kpneumoniae	seq4
GCA_000739495.1_ASM73949v1	395	kpneumoniae	seq4
GCA_000742135.1_ASM74213v1	3	kpneumoniae	seq5
GCA_000742755.1_ASM74275v1	493	kpneumoniae	seq12
GCA_000747055.1_ASM74705v1	3583	kpneumoniae	seq13
GCA_000755605.1_ASM75560v1	493	kpneumoniae	seq12
GCA_000763925.1_CDPH5262-4	147	kpneumoniae	seq2
GCA_000763935.1_CDPH3823-4	147	kpneumoniae	seq2
GCA_000764615.1_ASM76461v1	15	kpneumoniae	seq4
GCA_000764635.1_ASM76463v1	3611	kpneumoniae	seq4
GCA_000766125.1_ASM76612v1	268	kpneumoniae	seq1
GCA_000773875.1_gdodcwi15_v01	199	kpneumoniae	seq1
GCA_000775375.1_ASM77537v1	258	kpneumoniae	seq4
GCA_000775395.1_ASM77539v1	258	kpneumoniae	seq4
GCA_000775955.1_ASM77595v1	17	kpneumoniae	seq1
GCA_000783515.2_ASM78351v2	1263	kpneumoniae	seq1
GCA_000784945.1_ASM78494v1	1518	kpneumoniae	seq4
GCA_000784985.1_ASM78498v1	258	kpneumoniae	seq4
GCA_000785005.1_ASM78500v1	392	kpneumoniae	seq2
GCA_000785625.1_ASM78562v1	29	kpneumoniae	seq1
GCA_000787995.1_ASM78799v1	395	kpneumoniae	seq4
GCA_000788005.1_ASM78800v1	3577	kpneumoniae	seq4
GCA_000788015.1_ASM78801v1	258	kpneumoniae	seq4
GCA_000788025.1_ASM78802v1	3	kpneumoniae	seq5
GCA_000805735.1_ASM80573v1	323	kpneumoniae	seq1
GCA_000807395.3_ASM80739v3	258	kpneumoniae	seq4
GCA_000807475.2_ASM80747v2	258	kpneumoniae	seq4
GCA_000807495.2_ASM80749v2	258	kpneumoniae	seq4
GCA_000807515.2_ASM80751v2	392	kpneumoniae	seq2
GCA_000809125.1_ASM80912v1	-	kpneumoniae	seq1
GCA_000812525.1_ASM81252v1	490	kpneumoniae	seq1
GCA_000813205.1_ASM81320v1	86	kpneumoniae	seq1
GCA_000814305.1_ASM81430v1	258	kpneumoniae	seq4
GCA_000814805.1_ASM81480v1	65	kpneumoniae	seq1
GCA_000817855.1_ASM81785v1	147	kpneumoniae	seq2
GCA_000818615.1_ASM81861v1	485	kpneumoniae	seq1
GCA_000820445.1_KPLM21	12	kpneumoniae	seq4
GCA_000821365.1_100SGR	16	kpneumoniae	seq1
GCA_000821385.1_101BO	512	kpneumoniae	seq4
GCA_000821405.1_102BO	512	kpneumoniae	seq4
GCA_000821425.1_103BO	512	kpneumoniae	seq4
GCA_000821445.1_104BO	512	kpneumoniae	seq4
GCA_000821465.1_10PV	307	kpneumoniae	seq1
GCA_000821485.1_11PV	258	kpneumoniae	seq4
GCA_000821505.1_12PV	-	kpneumoniae	seq4
GCA_000821525.1_13PV	258	kpneumoniae	seq4
GCA_000821545.1_14PV	3621	kpneumoniae	seq1
GCA_000821565.1_15PV	976	kpneumoniae	seq1
GCA_000821585.1_16BO	37	kpneumoniae	seq4
GCA_000821605.1_17PV	307	kpneumoniae	seq1
GCA_000821625.1_18PV	15	kpneumoniae	seq4
GCA_000821645.1_19PV	15	kpneumoniae	seq4
GCA_000821665.1_20PV	1631	kpneumoniae	seq1
GCA_000821685.1_21PV	240	kpneumoniae	seq1
GCA_000821705.1_22PV	1625	kpneumoniae	seq1
GCA_000821725.1_23PV	258	kpneumoniae	seq4
GCA_000821745.1_24PV	258	kpneumoniae	seq4
GCA_000821765.1_25BO	35	kpneumoniae	seq1
GCA_000821785.1_26BO	35	kpneumoniae	seq1
GCA_000821805.1_27BO	45	kpneumoniae	seq1
GCA_000821825.1_28BO	37	kpneumoniae	seq4
GCA_000821845.1_29BO	512	kpneumoniae	seq4
GCA_000821865.1_30BO	512	kpneumoniae	seq4
GCA_000821885.1_31AVR	512	kpneumoniae	seq4
GCA_000821905.1_32AVR	466	kpneumoniae	seq1
GCA_000821925.1_34AVR	405	kpneumoniae	seq1
GCA_000821945.1_36AVR	37	kpneumoniae	seq1
GCA_000821965.1_37AVR	323	kpneumoniae	seq1
GCA_000821985.1_39AVR	395	kpneumoniae	seq4
GCA_000822005.1_40AVR	307	kpneumoniae	seq1
GCA_000822025.1_41AVR	16	kpneumoniae	seq1
GCA_000822045.1_42AVR	512	kpneumoniae	seq4
GCA_000822065.1_43AVR	512	kpneumoniae	seq4
GCA_000822085.1_44AVR	512	kpneumoniae	seq4
GCA_000822105.1_45AVR	160	kpneumoniae	seq1
GCA_000822125.1_46AVR	395	kpneumoniae	seq4
GCA_000822145.1_47AVR	323	kpneumoniae	seq1
GCA_000822165.1_48AVR	512	kpneumoniae	seq4
GCA_000822185.1_49BG	147	kpneumoniae	seq1
GCA_000822205.1_50BG	258	kpneumoniae	seq4
GCA_000822225.1_51BG	1626	kpneumoniae	seq1
GCA_000822245.1_52BG	268	kpneumoniae	seq1
GCA_000822265.1_53BG	321	kpneumoniae	seq1
GCA_000822285.1_54BG	258	kpneumoniae	seq4
GCA_000822305.1_55BG	466	kpneumoniae	seq1
GCA_000822325.1_56BG	258	kpneumoniae	seq4
GCA_000822345.1_57BG	-	kpneumoniae	seq4
GCA_000822365.1_58BG	512	kpneumoniae	seq4
GCA_000822385.1_60BG	45	kpneumoniae	seq1
GCA_000822405.1_62BG	147	kpneumoniae	seq2
GCA_000822425.1_63BG	1627	kpneumoniae	seq1
GCA_000822445.1_65BO	1243	kpneumoniae	seq1
GCA_000822465.1_66BO	416	kpneumoniae	seq1
GCA_000822485.1_67BO	1628	kpneumoniae	seq1
GCA_000822505.1_68BO	37	kpneumoniae	seq4
GCA_000822525.1_69BO	277	kpneumoniae	seq1
GCA_000822545.1_70BO	37	kpneumoniae	seq4
GCA_000822565.1_71RE	258	kpneumoniae	seq4
GCA_000822585.1_72RE	258	kpneumoniae	seq4
GCA_000822605.1_73RE	258	kpneumoniae	seq4
GCA_000822625.1_74RE	512	kpneumoniae	seq4
GCA_000822645.1_75RE	258	kpneumoniae	seq4
GCA_000822665.1_76RE	1243	kpneumoniae	seq1
GCA_000822685.1_77RE	1629	kpneumoniae	seq1
GCA_000822705.1_78RE	1164	kpneumoniae	seq1
GCA_000822725.1_79RE	35	kpneumoniae	seq1
GCA_000822745.1_81RE	147	kpneumoniae	seq2
GCA_000822765.1_82RE	405	kpneumoniae	seq1
GCA_000822785.1_83RE	147	kpneumoniae	seq2
GCA_000822805.1_84RE	-	kpneumoniae	seq4
GCA_000822825.1_85RE	-	kpneumoniae	seq4
GCA_000822845.1_86SGR	512	kpneumoniae	seq4
GCA_000822865.1_87SGR	512	kpneumoniae	seq4
GCA_000822885.1_88SGR	512	kpneumoniae	seq4
GCA_000822905.1_89SGR	512	kpneumoniae	seq4
GCA_000822925.1_90SGR	512	kpneumoniae	seq4
GCA_000822945.1_91SGR	29	kpneumoniae	seq1
GCA_000822965.1_92SGR	-	kpneumoniae	seq1
GCA_000822985.1_93SGR	35	kpneumoniae	seq1
GCA_000823005.1_94SGR	45	kpneumoniae	seq1
GCA_000823025.1_95SGR	1307	kpneumoniae	seq1
GCA_000823045.1_96SGR	1630	kpneumoniae	seq1
GCA_000823065.1_97SGR	512	kpneumoniae	seq4
GCA_000823085.1_98SGR	20	kpneumoniae	seq1
GCA_000823105.1_99SGR	15	kpneumoniae	seq4
GCA_000823125.1_9PV	307	kpneumoniae	seq1
GCA_000826585.2_ASM82658v2	91	kpneumoniae	seq1
GCA_000826605.1_Klebsiella_pneumoniae_KMP_nasey	11	kpneumoniae	seq4
GCA_000826795.1_ASM82679v1	45	kpneumoniae	seq1
GCA_000827775.2_Kp_subsp._rhinoscleromatis_Urmite	67	kpneumoniae	seq14
GCA_000943095.1_ST15	15	kpneumoniae	seq4
GCA_000943155.1_NOVST	3395	kpneumoniae	seq1
GCA_000949515.1_ASM94951v1	375	kpneumoniae	seq1
GCA_000956385.1_CDPH3707-4	147	kpneumoniae	seq2
GCA_000956395.1_CDPH_3020-4	147	kpneumoniae	seq2
GCA_000958945.1_matepair3	147	kpneumoniae	seq2
GCA_000958955.1_matepair02	147	kpneumoniae	seq2
GCA_000958965.1_matepair4	147	kpneumoniae	seq2
GCA_000958975.1_matepair01	147	kpneumoniae	seq2
GCA_000967845.1_ASM96784v1	67	kpneumoniae	seq14
GCA_000968155.1_ASM96815v1	66	kpneumoniae	seq1
GCA_000971075.1_ASM97107v1	437	kpneumoniae	seq4
GCA_000981845.1_ASM98184v1	514	kpneumoniae	seq1
GCA_000981955.1_ASM98195v1	48	kpneumoniae	seq1
GCA_000982045.1_ASM98204v1	258	kpneumoniae	seq4
GCA_000982085.1_ASM98208v1	48	kpneumoniae	seq1
GCA_000982205.1_ASM98220v1	111	kpneumoniae	seq1
GCA_000982215.1_ASM98221v1	48	kpneumoniae	seq1
GCA_001006265.1_ASM100626v1	3856	kpneumoniae	seq1
GCA_001008725.1_ASM100872v1	258	kpneumoniae	seq4
GCA_001022035.1_ASM102203v1	11	kpneumoniae	seq4
GCA_001022175.1_ASM102217v1	941	kpneumoniae	seq4
GCA_001022235.1_ASM102223v1	258	kpneumoniae	seq4
GCA_001030715.1_Kleb_oxyt_CHS153_V1	258	kpneumoniae	seq4
GCA_001030745.1_Kleb_oxyt_CHS222_V1	258	kpneumoniae	seq4
GCA_001030795.1_Kleb_pneu_CHS81_V1	258	kpneumoniae	seq4
GCA_001030825.1_Kleb_pneu_CHS82_V1	258	kpneumoniae	seq4
GCA_001030835.1_Kleb_pneu_CHS83_V1	258	kpneumoniae	seq4
GCA_001030845.1_Kleb_pneu_CHS84_V1	258	kpneumoniae	seq4
GCA_001030875.1_Kleb_pneu_CHS85_V1	258	kpneumoniae	seq4
GCA_001030905.1_Kleb_pneu_CHS88_V1	258	kpneumoniae	seq4
GCA_001030915.1_Kleb_pneu_CHS89_V1	258	kpneumoniae	seq4
GCA_001030935.1_Kleb_pneu_CHS90_V1	258	kpneumoniae	seq4
GCA_001030945.1_Kleb_pneu_CHS91_V1	258	kpneumoniae	seq4
GCA_001030985.1_Kleb_pneu_CHS92_V1	258	kpneumoniae	seq4
GCA_001030995.1_Kleb_pneu_CHS93_V1	11	kpneumoniae	seq15
GCA_001031015.1_Kleb_pneu_CHS94_V1	258	kpneumoniae	seq4
GCA_001031025.1_Kleb_pneu_CHS95_V1	258	kpneumoniae	seq4
GCA_001031065.1_Kleb_pneu_CHS96_V1	258	kpneumoniae	seq4
GCA_001031075.1_Kleb_pneu_CHS97_V1	258	kpneumoniae	seq4
GCA_001031095.1_Kleb_pneu_CHS98_V1	258	kpneumoniae	seq4
GCA_001031105.1_Kleb_pneu_CHS99_V1	258	kpneumoniae	seq4
GCA_001031145.1_Kleb_pneu_CHS100_V1	258	kpneumoniae	seq4
GCA_001031155.1_Kleb_pneu_CHS101_V1	258	kpneumoniae	seq4
GCA_001031175.1_Kleb_pneu_CHS102_V1	258	kpneumoniae	seq4
GCA_001031185.1_Kleb_pneu_CHS104_V1	258	kpneumoniae	seq4
GCA_001031225.1_Kleb_pneu_CHS105_V1	258	kpneumoniae	seq4
GCA_001031235.1_Kleb_pneu_CHS106_V1	258	kpneumoniae	seq4
GCA_001031245.1_Kleb_pneu_CHS107_V1	432	kpneumoniae	seq1
GCA_001031265.1_Kleb_pneu_CHS109_V1	258	kpneumoniae	seq4
GCA_001031305.1_Kleb_pneu_CHS110_V1	258	kpneumoniae	seq4
GCA_001031315.1_Kleb_pneu_CHS111_V1	258	kpneumoniae	seq4
GCA_001031325.1_Kleb_pneu_CHS112_V1	15	kpneumoniae	seq4
GCA_001031345.1_Kleb_pneu_CHS113_V1	258	kpneumoniae	seq4
GCA_001031385.1_Kleb_pneu_CHS114_V1	258	kpneumoniae	seq4
GCA_001031395.1_Kleb_pneu_CHS115_V1	258	kpneumoniae	seq4
GCA_001031405.1_Kleb_pneu_CHS116_V1	258	kpneumoniae	seq4
GCA_001031415.1_Kleb_pneu_CHS117_V1	258	kpneumoniae	seq4
GCA_001031465.1_Kleb_pneu_CHS118_V1	258	kpneumoniae	seq4
GCA_001031475.1_Kleb_pneu_CHS121_V1	405	kpneumoniae	seq1
GCA_001031485.1_Kleb_pneu_CHS122_V1	258	kpneumoniae	seq4
GCA_001031515.1_Kleb_pneu_CHS123_V1	258	kpneumoniae	seq4
GCA_001031545.1_Kleb_pneu_CHS126_V1	258	kpneumoniae	seq4
GCA_001031555.1_Kleb_pneu_CHS125_V1	258	kpneumoniae	seq4
GCA_001031565.1_Kleb_pneu_CHS127_V1	258	kpneumoniae	seq4
GCA_001031595.1_Kleb_pneu_CHS128_V1	258	kpneumoniae	seq4
GCA_001031625.1_Kleb_pneu_CHS129_V1	258	kpneumoniae	seq4
GCA_001031635.1_Kleb_pneu_CHS131_V1	258	kpneumoniae	seq4
GCA_001031645.1_Kleb_pneu_CHS132_V1	258	kpneumoniae	seq4
GCA_001031675.1_Kleb_pneu_CHS133_V1	258	kpneumoniae	seq4
GCA_001031705.1_Kleb_pneu_CHS134_V1	258	kpneumoniae	seq4
GCA_001031715.1_Kleb_pneu_CHS135_V1	258	kpneumoniae	seq4
GCA_001031725.1_Kleb_pneu_CHS137_V1	258	kpneumoniae	seq4
GCA_001031745.1_Kleb_pneu_CHS138_V1	258	kpneumoniae	seq4
GCA_001031785.1_Kleb_pneu_CHS139_V1	258	kpneumoniae	seq4
GCA_001031795.1_Kleb_pneu_CHS140_V1	14	kpneumoniae	seq1
GCA_001031805.1_Kleb_pneu_CHS141_V1	258	kpneumoniae	seq4
GCA_001031825.1_Kleb_pneu_CHS142_V1	258	kpneumoniae	seq4
GCA_001031865.1_Kleb_pneu_CHS144_V1	258	kpneumoniae	seq4
GCA_001031875.1_Kleb_pneu_CHS145_V1	1411	kpneumoniae	seq16
GCA_001031895.1_Kleb_pneu_CHS146_V1	29	kpneumoniae	seq1
GCA_001031905.1_Kleb_pneu_CHS147_V1	258	kpneumoniae	seq4
GCA_001031945.1_Kleb_pneu_CHS148_V1	258	kpneumoniae	seq4
GCA_001031955.1_Kleb_pneu_CHS150_V1	258	kpneumoniae	seq4
GCA_001031965.1_Kleb_pneu_CHS149_V1	258	kpneumoniae	seq4
GCA_001031995.1_Kleb_pneu_CHS151_V1	258	kpneumoniae	seq4
GCA_001032025.1_Kleb_pneu_CHS152_V1	258	kpneumoniae	seq4
GCA_001032035.1_Kleb_pneu_CHS154_V1	258	kpneumoniae	seq4
GCA_001032045.1_Kleb_pneu_CHS155_V1	258	kpneumoniae	seq4
GCA_001032075.1_Kleb_pneu_CHS156_V1	258	kpneumoniae	seq4
GCA_001032105.1_Kleb_pneu_CHS157_V1	258	kpneumoniae	seq4
GCA_001032115.1_Kleb_pneu_CHS158_V1	258	kpneumoniae	seq4
GCA_001032125.1_Kleb_pneu_CHS159_V1	158	kpneumoniae	seq1
GCA_001032145.1_Kleb_pneu_CHS160_V1	258	kpneumoniae	seq4
GCA_001032185.1_Kleb_pneu_CHS161_V1	29	kpneumoniae	seq1
GCA_001032195.1_Kleb_pneu_CHS163_V1	258	kpneumoniae	seq4
GCA_001032205.1_Kleb_pneu_CHS162_V1	3624	kpneumoniae	seq1
GCA_001032225.1_Kleb_pneu_CHS164_V1	258	kpneumoniae	seq4
GCA_001032265.1_Kleb_pneu_CHS165_V1	258	kpneumoniae	seq4
GCA_001032275.1_Kleb_pneu_CHS166_V1	258	kpneumoniae	seq4
GCA_001032285.1_Kleb_pneu_CHS167_V1	258	kpneumoniae	seq4
GCA_001032305.1_Kleb_pneu_CHS168_V1	258	kpneumoniae	seq4
GCA_001032345.1_Kleb_pneu_CHS169_V1	258	kpneumoniae	seq4
GCA_001032355.1_Kleb_pneu_CHS170_V1	258	kpneumoniae	seq4
GCA_001032365.1_Kleb_pneu_CHS172_V1	258	kpneumoniae	seq4
GCA_001032375.1_Kleb_pneu_CHS173_V1	258	kpneumoniae	seq4
GCA_001032425.1_Kleb_pneu_CHS174_V1	3625	kpneumoniae	seq1
GCA_001032435.1_Kleb_pneu_CHS176_V1	258	kpneumoniae	seq4
GCA_001032445.1_Kleb_pneu_CHS177_V1	258	kpneumoniae	seq4
GCA_001032455.1_Kleb_pneu_CHS179_V1	258	kpneumoniae	seq4
GCA_001032505.1_Kleb_pneu_CHS181_V1	258	kpneumoniae	seq4
GCA_001032525.1_Kleb_pneu_CHS182_V1	258	kpneumoniae	seq4
GCA_001032535.1_Kleb_pneu_CHS183_V1	258	kpneumoniae	seq4
GCA_001032545.1_Kleb_pneu_CHS184_V1	258	kpneumoniae	seq4
GCA_001032585.1_Kleb_pneu_CHS185_V1	258	kpneumoniae	seq4
GCA_001032605.1_Kleb_pneu_CHS186_V1	258	kpneumoniae	seq4
GCA_001032615.1_Kleb_pneu_CHS189_V1	258	kpneumoniae	seq4
GCA_001032625.1_Kleb_pneu_CHS191_V1	258	kpneumoniae	seq4
GCA_001032665.1_Kleb_pneu_CHS192_V1	258	kpneumoniae	seq4
GCA_001032685.1_Kleb_pneu_CHS194_V1	258	kpneumoniae	seq4
GCA_001032695.1_Kleb_pneu_CHS195_V1	258	kpneumoniae	seq4
GCA_001032705.1_Kleb_pneu_CHS197_V1	258	kpneumoniae	seq4
GCA_001032765.1_Kleb_pneu_CHS200_V1	258	kpneumoniae	seq4
GCA_001032775.1_Kleb_pneu_CHS201_V1	3626	kpneumoniae	seq1
GCA_001032795.1_Kleb_pneu_CHS202_V1	258	kpneumoniae	seq4
GCA_001032815.1_Kleb_pneu_CHS205_V1	258	kpneumoniae	seq4
GCA_001032845.1_Kleb_pneu_CHS206_V1	2121	kpneumoniae	seq1
GCA_001032855.1_Kleb_pneu_CHS207_V1	258	kpneumoniae	seq4
GCA_001032875.1_Kleb_pneu_CHS208_V1	11	kpneumoniae	seq4
GCA_001032895.1_Kleb_pneu_CHS209_V1	258	kpneumoniae	seq4
GCA_001032925.1_Kleb_pneu_CHS210_V1	258	kpneumoniae	seq4
GCA_001032935.1_Kleb_pneu_CHS211_V1	3627	kpneumoniae	seq4
GCA_001032965.1_Kleb_pneu_CHS213_V1	258	kpneumoniae	seq4
GCA_001032975.1_Kleb_pneu_CHS214_V1	258	kpneumoniae	seq4
GCA_001033005.1_Kleb_pneu_CHS215_V1	258	kpneumoniae	seq4
GCA_001033015.1_Kleb_pneu_CHS216_V1	258	kpneumoniae	seq4
GCA_001033045.1_Kleb_pneu_CHS217_V1	258	kpneumoniae	seq4
GCA_001033055.1_Kleb_pneu_CHS218_V1	258	kpneumoniae	seq4
GCA_001033085.1_Kleb_pneu_CHS219_V1	258	kpneumoniae	seq4
GCA_001033095.1_Kleb_pneu_CHS220_V1	258	kpneumoniae	seq4
GCA_001033125.1_Kleb_pneu_CHS221_V1	258	kpneumoniae	seq4
GCA_001033135.1_Kleb_pneu_CHS223_V1	258	kpneumoniae	seq4
GCA_001033165.1_Kleb_pneu_CHS224_V1	258	kpneumoniae	seq4
GCA_001033175.1_Kleb_pneu_CHS225_V1	258	kpneumoniae	seq4
GCA_001033205.1_Kleb_pneu_CHS226_V1	258	kpneumoniae	seq4
GCA_001033215.1_Kleb_pneu_CHS228_V1	258	kpneumoniae	seq4
GCA_001033245.1_Kleb_pneu_CHS229_V1	11	kpneumoniae	seq4
GCA_001033255.1_Kleb_pneu_CHS230_V1	258	kpneumoniae	seq4
GCA_001033285.1_Kleb_pneu_CHS231_V1	258	kpneumoniae	seq4
GCA_001033295.1_Kleb_pneu_CHS232_V1	258	kpneumoniae	seq4
GCA_001033305.1_Kleb_pneu_CHS234_V1	258	kpneumoniae	seq4
GCA_001033335.1_Kleb_pneu_CHS235_V1	258	kpneumoniae	seq4
GCA_001033365.1_Kleb_pneu_CHS236_V1	258	kpneumoniae	seq4
GCA_001033375.1_Kleb_pneu_CHS237_V1	258	kpneumoniae	seq4
GCA_001033385.1_Kleb_pneu_BWH53_V1	258	kpneumoniae	seq4
GCA_001033415.1_Kleb_pneu_BWH58_V1	16	kpneumoniae	seq1
GCA_001033445.1_Kleb_pneu_BWH62_V1	25	kpneumoniae	seq1
GCA_001033455.1_Kleb_pneu_MGH81_V1	-	kpneumoniae	seq4
GCA_001033465.1_Kleb_pneu_MGH82_V1	37	kpneumoniae	seq4
GCA_001033505.1_Kleb_pneu_MGH84_V1	111	kpneumoniae	seq1
GCA_001033525.1_Kleb_pneu_MGH89_V1	392	kpneumoniae	seq2
GCA_001033535.1_Kleb_pneu_MGH90_V1	784	kpneumoniae	seq1
GCA_001033565.1_Kleb_pneu_MGH91_V1	258	kpneumoniae	seq4
GCA_001033585.1_Kleb_pneu_MGH93_V1	147	kpneumoniae	seq2
GCA_001033615.1_Kleb_pneu_MGH94_V1	23	kpneumoniae	seq1
GCA_001033645.1_Kleb_pneu_MGH95_V1	258	kpneumoniae	seq4
GCA_001033675.1_Kleb_pneu_MGH97_V1	70	kpneumoniae	seq17
GCA_001033685.1_Kleb_pneu_MGH98_V1	3754	kpneumoniae	seq1
GCA_001033725.1_Kleb_pneu_MGH101_V1	15	kpneumoniae	seq4
GCA_001033745.1_Kleb_pneu_MGH102_V1	45	kpneumoniae	seq1
GCA_001033755.1_Kleb_pneu_MGH111_V1	2147	kpneumoniae	seq4
GCA_001033765.1_Kleb_pneu_MGH112_V1	3752	kpneumoniae	seq4
GCA_001033835.1_Kleb_pneu_MGH115_V1	15	kpneumoniae	seq4
GCA_001033845.1_Kleb_pneu_MGH116_V1	111	kpneumoniae	seq1
GCA_001033885.1_Kleb_pneu_MGH117_V1	15	kpneumoniae	seq4
GCA_001033895.1_Kleb_pneu_MGH118_V1	628	kpneumoniae	seq4
GCA_001033925.1_Kleb_pneu_MGH124_V1	14	kpneumoniae	seq1
GCA_001033965.1_Kleb_pneu_MGH125_V1	258	kpneumoniae	seq4
GCA_001033975.1_Kleb_pneu_MGH126_V1	607	kpneumoniae	seq1
GCA_001033995.1_Kleb_pneu_BIDMC85_V1	23	kpneumoniae	seq1
GCA_001034005.1_Kleb_pneu_BIDMC86_V1	23	kpneumoniae	seq1
GCA_001034055.1_Kleb_pneu_BIDMC89_V1	3616	kpneumoniae	seq1
GCA_001034065.1_Kleb_pneu_BIDMC90_V1	3617	kpneumoniae	seq7
GCA_001034085.1_Kleb_pneu_BIDMC91_V1	16	kpneumoniae	seq1
GCA_001034135.1_Kleb_pneu_BIDMC96_V1	3618	kpneumoniae	seq1
GCA_001034155.1_Kleb_pneu_UCI70_V1	997	kpneumoniae	seq1
GCA_001034165.1_Kleb_pneu_UCI75_V1	258	kpneumoniae	seq4
GCA_001034205.1_Kleb_pneu_UCI76_V1	322	kpneumoniae	seq4
GCA_001034215.1_Kleb_pneu_UCI81_V1	258	kpneumoniae	seq4
GCA_001034235.1_Kleb_pneu_UCI82_V1	45	kpneumoniae	seq1
GCA_001034245.1_Kleb_pneu_UCI91_V1	258	kpneumoniae	seq4
GCA_001034285.1_Kleb_pneu_UCI92_V1	107	kpneumoniae	seq1
GCA_001034295.1_Kleb_pneu_UCI93_V1	258	kpneumoniae	seq4
GCA_001034305.1_Kleb_pneu_UCI94_V1	277	kpneumoniae	seq1
GCA_001034325.1_Kleb_pneu_UCI95_V1	258	kpneumoniae	seq4
GCA_001034365.1_Kleb_pneu_UCI96_V1	15	kpneumoniae	seq4
GCA_001038365.1_ASM103836v1	20	kpneumoniae	seq1
GCA_001052475.1_ASM105247v1	3191	kpneumoniae	seq1
GCA_001052515.1_ASM105251v1	70	kpneumoniae	seq1
GCA_001055015.1_ASM105501v1	25	kpneumoniae	seq1
GCA_001056275.1_ASM105627v1	3804	kpneumoniae	seq1
GCA_001056485.1_ASM105648v1	60	kpneumoniae	seq1
GCA_001058365.1_ASM105836v1	528	kpneumoniae	seq4
GCA_001060105.1_ASM106010v1	846	kpneumoniae	seq4
GCA_001060275.1_ASM106027v1	3578	kpneumoniae	seq1
GCA_001060495.1_ASM106049v1	327	kpneumoniae	seq1
GCA_001060895.1_ASM106089v1	253	kpneumoniae	seq1
GCA_001061315.1_ASM106131v1	3191	kpneumoniae	seq1
GCA_001061605.1_ASM106160v1	278	kpneumoniae	seq4
GCA_001061725.1_ASM106172v1	846	kpneumoniae	seq4
GCA_001061755.1_ASM106175v1	36	kpneumoniae	seq1
GCA_001061805.1_ASM106180v1	36	kpneumoniae	seq1
GCA_001062535.1_ASM106253v1	184	kpneumoniae	seq1
GCA_001062915.1_ASM106291v1	3580	kpneumoniae	seq1
GCA_001063525.1_ASM106352v1	2970	kpneumoniae	seq6
GCA_001063755.1_ASM106375v1	461	kpneumoniae	seq1
GCA_001063935.1_ASM106393v1	2333	kpneumoniae	seq1
GCA_001064035.1_ASM106403v1	3581	kpneumoniae	seq18
GCA_001064955.1_ASM106495v1	323	kpneumoniae	seq1
GCA_001065235.1_ASM106523v1	2970	kpneumoniae	seq6
GCA_001065795.1_ASM106579v1	-	kpneumoniae	seq1
GCA_001066095.1_ASM106609v1	3601	kpneumoniae	seq1
GCA_001066115.1_ASM106611v1	258	kpneumoniae	seq4
GCA_001066155.1_ASM106615v1	234	kpneumoniae	seq1
GCA_001066165.1_ASM106616v1	234	kpneumoniae	seq1
GCA_001066415.1_ASM106641v1	234	kpneumoniae	seq1
GCA_001066585.1_ASM106658v1	3602	kpneumoniae	seq1
GCA_001066725.1_ASM106672v1	2970	kpneumoniae	seq6
GCA_001067135.1_ASM106713v1	234	kpneumoniae	seq1
GCA_001067155.1_ASM106715v1	234	kpneumoniae	seq1
GCA_001067575.1_ASM106757v1	43	kpneumoniae	seq1
GCA_001067895.1_ASM106789v1	380	kpneumoniae	seq1
GCA_001067955.1_ASM106795v1	380	kpneumoniae	seq1
GCA_001067975.1_ASM106797v1	380	kpneumoniae	seq1
GCA_001068035.1_ASM106803v1	-	kpneumoniae	seq1
GCA_001068065.1_ASM106806v1	2	abaumannii_2	seq1
GCA_001068335.1_ASM106833v1	380	kpneumoniae	seq1
GCA_001076675.1_ASM107667v1	34	kpneumoniae	seq1
GCA_001077215.1_ASM107721v1	380	kpneumoniae	seq1
GCA_001182385.1_KpVA-1	512	kpneumoniae	seq4
GCA_001182405.1_KpVA-2	258	kpneumoniae	seq4
GCA_001182425.1_KpVA-3	258	kpneumoniae	seq4
GCA_001182445.1_KpVA-4	258	kpneumoniae	seq4
GCA_001182465.1_KpVA-5	258	kpneumoniae	seq4
GCA_001182485.1_KpVA-6	258	kpneumoniae	seq4
GCA_001182505.1_KpVA-7	258	kpneumoniae	seq4
GCA_001182525.1_KpVA-8	512	kpneumoniae	seq4
GCA_001182545.1_KpVA-9	512	kpneumoniae	seq4
GCA_001182565.1_KpVA-10	512	kpneumoniae	seq4
GCA_001182585.1_KpVA-11	512	kpneumoniae	seq4
GCA_001182605.1_KpVA-12	512	kpneumoniae	seq4
GCA_001182625.1_KpVA-13	512	kpneumoniae	seq4
GCA_001182645.1_KpVA-14	512	kpneumoniae	seq4
GCA_001182665.1_KpVA-15	512	kpneumoniae	seq4
GCA_001182685.1_KpVA-16	512	kpneumoniae	seq4
GCA_001185665.3_ASM118566v3	309	kpneumoniae	seq1
GCA_001185675.1_Kleb_pneu_CHS240_V1	258	kpneumoniae	seq4
GCA_001185685.1_Kleb_pneu_UCI69_V1	258	kpneumoniae	seq4
GCA_001185695.1_Kleb_pneu_CHS239_V1	258	kpneumoniae	seq4
GCA_001185745.1_Kleb_pneu_CHS238_V1	258	kpneumoniae	seq4
GCA_001185755.1_Kleb_pneu_CHS212_V1	258	kpneumoniae	seq4
GCA_001185765.1_Kleb_pneu_CHS198_V1	258	kpneumoniae	seq4
GCA_001185775.1_Kleb_pneu_CHS196_V1	258	kpneumoniae	seq4
GCA_001185825.1_Kleb_pneu_CHS187_V1	258	kpneumoniae	seq4
GCA_001185835.1_Kleb_pneu_CHS178_V1	258	kpneumoniae	seq4
GCA_001185865.1_Kleb_pneu_CHS175_V1	14	kpneumoniae	seq1
GCA_001185895.1_Kleb_pneu_CHS171_V1	258	kpneumoniae	seq4
GCA_001185915.1_Kleb_pneu_CHS136_V1	3623	kpneumoniae	seq1
GCA_001185925.1_Kleb_pneu_CHS130_V1	258	kpneumoniae	seq4
GCA_001185945.1_Kleb_pneu_CHS124_V1	258	kpneumoniae	seq4
GCA_001185955.1_Kleb_pneu_CHS120_V1	258	kpneumoniae	seq4
GCA_001185985.1_Kleb_pneu_CHS119_V1	258	kpneumoniae	seq4
GCA_001186005.1_Kleb_pneu_CHS108_V1	258	kpneumoniae	seq4
GCA_001186025.1_Kleb_pneu_CHS103_V1	258	kpneumoniae	seq4
GCA_001186035.1_Kleb_pneu_CHS87_V1	258	kpneumoniae	seq4
GCA_001186065.1_Kleb_pneu_CHS86_V1	11	kpneumoniae	seq4
GCA_001238585.1_ASM123858v1	258	kpneumoniae	seq4
GCA_001275285.1_ASM127528v1	258	kpneumoniae	seq4
GCA_001275295.1_ASM127529v1	258	kpneumoniae	seq4
GCA_001275305.1_ASM127530v1	258	kpneumoniae	seq4
GCA_001307175.1_ASM130717v1	14	kpneumoniae	seq1
GCA_001316495.2_UNN39_S3v.02	101	kpneumoniae	seq1
GCA_001316565.3_ASM131656v3	101	kpneumoniae	seq1
GCA_001316645.2_v02	101	kpneumoniae	seq1
GCA_001316695.2_v02	101	kpneumoniae	seq1
GCA_001316745.2_18_S10v02	101	kpneumoniae	seq1
GCA_001316765.2_29_S13v02	2017	kpneumoniae	seq1
GCA_001316785.2_UNN40_S4v.02	101	kpneumoniae	seq1
GCA_001316845.2_UNN45_S9v.02	323	kpneumoniae	seq1
GCA_001316865.2_ASM131686v2	14	kpneumoniae	seq1
GCA_001316895.2_v02	101	kpneumoniae	seq1
GCA_001316925.2_21_S12v02	2017	kpneumoniae	seq1
GCA_001316945.3_ASM131694v3	2017	kpneumoniae	seq1
GCA_001316955.2_v02	101	kpneumoniae	seq1
GCA_001316985.2_32_S15v02	101	kpneumoniae	seq1
GCA_001317005.2_34_S16v02	101	kpneumoniae	seq1
GCA_001317015.2_35_S17v02	101	kpneumoniae	seq1
GCA_001317035.2_38_S19v.02	101	kpneumoniae	seq1
GCA_001317165.2_52_S26v.02	101	kpneumoniae	seq1
GCA_001317295.2_53_S27v.02	101	kpneumoniae	seq1
GCA_001317375.2_36_S18v02	101	kpneumoniae	seq1
GCA_001399815.1_ScK55	258	kpneumoniae	seq4
GCA_001404095.1_CH1034	6	kpneumoniae	seq1
GCA_001441285.1_ASM144128v1	11	kpneumoniae	seq4
GCA_001441295.1_ASM144129v1	327	kpneumoniae	seq1
GCA_001455995.1_MS6671.v1	147	kpneumoniae	seq2
GCA_001456055.3_ASM145605v3	278	kpneumoniae	seq4
GCA_001456095.3_ASM145609v3	278	kpneumoniae	seq4
GCA_001456135.1_ASM145613v1	941	kpneumoniae	seq4
GCA_001457255.1_ASM145725v1	1427	kpneumoniae	seq1
GCA_001457265.1_ASM145726v1	1427	kpneumoniae	seq1
GCA_001457275.1_ASM145727v1	1427	kpneumoniae	seq1
GCA_001457285.1_ASM145728v1	1427	kpneumoniae	seq1
GCA_014500845.1_P16	15	kpneumoniae	seq4
GCA_001457335.1_ASM145733v1	1427	kpneumoniae	seq1
GCA_001460475.1_ASM146047v1	1427	kpneumoniae	seq1
GCA_001460495.1_ASM146049v1	1427	kpneumoniae	seq1
GCA_001460505.1_ASM146050v1	1782	kpneumoniae	seq1
GCA_001460565.1_ASM146056v1	1427	kpneumoniae	seq1
GCA_001460575.1_ASM146057v1	927	kpneumoniae	seq1
GCA_001460975.1_ASM146097v1	1427	kpneumoniae	seq1
GCA_001460985.1_ASM146098v1	1427	kpneumoniae	seq1
GCA_001462525.1_ASM146252v1	258	kpneumoniae	seq4
GCA_001462535.1_ASM146253v1	3708	kpneumoniae	seq19
GCA_001462545.1_ASM146254v1	258	kpneumoniae	seq4
GCA_001462555.1_ASM146255v1	258	kpneumoniae	seq4
GCA_001462605.1_ASM146260v1	258	kpneumoniae	seq4
GCA_001462615.1_ASM146261v1	258	kpneumoniae	seq4
GCA_001462645.1_ASM146264v1	258	kpneumoniae	seq4
GCA_001462655.1_ASM146265v1	258	kpneumoniae	seq4
GCA_001462685.1_ASM146268v1	258	kpneumoniae	seq4
GCA_001462705.1_ASM146270v1	461	kpneumoniae	seq1
GCA_001462735.1_ASM146273v1	11	kpneumoniae	seq4
GCA_001462765.1_ASM146276v1	258	kpneumoniae	seq4
GCA_001462785.1_ASM146278v1	258	kpneumoniae	seq4
GCA_001462795.1_ASM146279v1	258	kpneumoniae	seq4
GCA_001462825.1_ASM146282v1	147	kpneumoniae	seq2
GCA_001462845.1_ASM146284v1	147	kpneumoniae	seq2
GCA_001462865.1_ASM146286v1	258	kpneumoniae	seq4
GCA_001462885.1_ASM146288v1	525	kpneumoniae	seq1
GCA_001462905.1_ASM146290v1	405	kpneumoniae	seq1
GCA_001462965.1_ASM146296v1	11	kpneumoniae	seq4
GCA_001463055.1_ASM146305v1	258	kpneumoniae	seq4
GCA_001463085.1_ASM146308v1	147	kpneumoniae	seq2
GCA_001463105.1_ASM146310v1	340	kpneumoniae	seq4
GCA_001463125.1_ASM146312v1	11	kpneumoniae	seq4
GCA_001463165.1_ASM146316v1	14	kpneumoniae	seq1
GCA_001463215.1_ASM146321v1	336	kpneumoniae	seq1
GCA_001463285.1_ASM146328v1	258	kpneumoniae	seq4
GCA_001463295.1_ASM146329v1	187	kpneumoniae	seq1
GCA_001463415.1_ASM146341v1	258	kpneumoniae	seq4
GCA_001463445.1_ASM146344v1	37	kpneumoniae	seq4
GCA_001463475.1_ASM146347v1	14	kpneumoniae	seq1
GCA_001463525.1_ASM146352v1	855	kpneumoniae	seq4
GCA_001463555.1_ASM146355v1	17	kpneumoniae	seq1
GCA_001463605.1_ASM146360v1	11	kpneumoniae	seq4
GCA_001463615.1_ASM146361v1	101	kpneumoniae	seq1
GCA_001463665.1_ASM146366v1	17	kpneumoniae	seq1
GCA_001471065.1_ASM147106v1	-	kpneumoniae	seq20
GCA_001471075.1_ASM147107v1	-	kpneumoniae	seq2
GCA_001471085.2_ASM147108v2	-	kpneumoniae	seq6
GCA_001471095.1_KLP-24	-	kpneumoniae	seq2
GCA_001471145.1_ASM147114v1	-	kpneumoniae	seq21
GCA_001471155.2_ASM147115v2	-	kpneumoniae	seq21
GCA_001471175.1_ASM147117v1	-	kpneumoniae	seq22
GCA_001471625.2_ASM147162v2	258	kpneumoniae	seq4
GCA_001471835.2_ASM147183v2	258	kpneumoniae	seq4
GCA_001482345.1_ASM148234v1	111	kpneumoniae	seq1
GCA_001482605.1_ASM148260v1	16	kpneumoniae	seq1
GCA_001482645.1_ASM148264v1	35	kpneumoniae	seq1
GCA_001482995.1_ASM148299v1	258	kpneumoniae	seq4
GCA_001483005.1_ASM148300v1	258	kpneumoniae	seq4
GCA_001483045.1_ASM148304v1	13	kpneumoniae	seq1
GCA_001483055.1_ASM148305v1	14	kpneumoniae	seq1
GCA_001483105.1_ASM148310v1	258	kpneumoniae	seq4
GCA_001483725.1_ASM148372v1	273	kpneumoniae	seq2
GCA_001510995.1_ERS822449	258	kpneumoniae	seq4
GCA_001511015.1_ERS822448	147	kpneumoniae	seq2
GCA_001511035.1_ERS822443	258	kpneumoniae	seq4
GCA_001511055.1_ERS822442	258	kpneumoniae	seq4
GCA_001511095.1_ERS822447	258	kpneumoniae	seq4
GCA_001511115.1_ERS822464	258	kpneumoniae	seq4
GCA_001511135.1_ERS822462	258	kpneumoniae	seq4
GCA_001511155.1_ERS822470	258	kpneumoniae	seq4
GCA_001511175.1_ERS822459	258	kpneumoniae	seq4
GCA_001511195.1_ERS822473	258	kpneumoniae	seq4
GCA_001511215.1_ERS822474	258	kpneumoniae	seq4
GCA_001511255.1_ERS822455	258	kpneumoniae	seq4
GCA_001511275.1_ERS822454	258	kpneumoniae	seq4
GCA_001511295.1_ERS822461	258	kpneumoniae	seq4
GCA_001511315.1_ERS822469	258	kpneumoniae	seq4
GCA_001511335.1_ERS822456	258	kpneumoniae	seq4
GCA_001511355.1_ERS822444	258	kpneumoniae	seq4
GCA_001511375.1_ERS822463	258	kpneumoniae	seq4
GCA_001511395.1_ERS822472	258	kpneumoniae	seq4
GCA_001511415.1_ERS822445	258	kpneumoniae	seq4
GCA_001511435.1_ERS822458	258	kpneumoniae	seq4
GCA_001511455.1_ERS822467	258	kpneumoniae	seq4
GCA_001511475.1_ERS822475	258	kpneumoniae	seq4
GCA_001511495.1_ERS822451	258	kpneumoniae	seq4
GCA_001511535.1_ERS822468	258	kpneumoniae	seq4
GCA_001511555.1_ERS822471	258	kpneumoniae	seq4
GCA_001511575.1_ERS822450	258	kpneumoniae	seq4
GCA_001511595.1_ERS822460	258	kpneumoniae	seq4
GCA_001511615.1_ERS822452	258	kpneumoniae	seq23
GCA_001511635.1_ERS822453	258	kpneumoniae	seq4
GCA_001511675.1_ERS822457	258	kpneumoniae	seq4
GCA_001511695.1_ERS822465	258	kpneumoniae	seq4
GCA_001511715.1_ERS822446	258	kpneumoniae	seq4
GCA_001511735.1_ERS822466	258	kpneumoniae	seq4
GCA_001517715.1_ASM151771v1	258	kpneumoniae	seq4
GCA_001517725.1_ASM151772v1	258	kpneumoniae	seq4
GCA_001517735.1_ASM151773v1	258	kpneumoniae	seq4
GCA_001517745.1_ASM151774v1	258	kpneumoniae	seq4
GCA_001517795.1_ASM151779v1	258	kpneumoniae	seq4
GCA_001517805.1_ASM151780v1	258	kpneumoniae	seq4
GCA_001517955.1_ASM151795v1	258	kpneumoniae	seq4
GCA_001521895.1_ASM152189v1	14	kpneumoniae	seq1
GCA_001529935.1_ASM152993v1	23	kpneumoniae	seq1
GCA_001530015.1_ASM153001v1	374	kpneumoniae	seq1
GCA_001534855.2_ASM153485v2	359	kpneumoniae	seq1
GCA_001546515.1_ASM154651v1	29	kpneumoniae	seq1
GCA_001548315.1_ASM154831v1	3851	kpneumoniae	seq24
GCA_001548535.1_ASM154853v1	11	kpneumoniae	seq6
GCA_001549995.1_ASM154999v1	29	kpneumoniae	seq1
GCA_001557575.1_ASM155757v1	37	kpneumoniae	seq1
GCA_001566595.1_ASM156659v1	307	kpneumoniae	seq1
GCA_001574505.1_ASM157450v1	14	kpneumoniae	seq1
GCA_001590945.1_ASM159094v1	3	kpneumoniae	seq5
GCA_001596905.1_ASM159690v1	15	kpneumoniae	seq4
GCA_001596915.1_ASM159691v1	15	kpneumoniae	seq4
GCA_001596925.1_ASM159692v1	15	kpneumoniae	seq4
GCA_001596935.1_ASM159693v1	15	kpneumoniae	seq4
GCA_001596985.1_ASM159698v1	15	kpneumoniae	seq4
GCA_001596995.1_ASM159699v1	15	kpneumoniae	seq4
GCA_001597015.1_ASM159701v1	15	kpneumoniae	seq4
GCA_001597035.1_ASM159703v1	163	kpneumoniae	seq25
GCA_001597065.1_ASM159706v1	437	kpneumoniae	seq4
GCA_001597075.1_ASM159707v1	307	kpneumoniae	seq1
GCA_001597095.1_ASM159709v1	15	kpneumoniae	seq4
GCA_001597115.1_ASM159711v1	15	kpneumoniae	seq4
GCA_001597145.1_ASM159714v1	15	kpneumoniae	seq4
GCA_001597165.1_ASM159716v1	15	kpneumoniae	seq4
GCA_001597175.1_ASM159717v1	15	kpneumoniae	seq4
GCA_001597195.1_ASM159719v1	15	kpneumoniae	seq4
GCA_001597225.1_ASM159722v1	15	kpneumoniae	seq4
GCA_001597245.1_CLC_bio	15	kpneumoniae	seq4
GCA_001598715.1_ASM159871v1	91	kpneumoniae	seq1
GCA_001611055.1_ASM161105v1	383	kpneumoniae	seq1
GCA_001611095.1_ASM161109v1	383	kpneumoniae	seq1
GCA_001613565.1_ASM161356v1	11	kpneumoniae	seq4
GCA_001613575.1_ASM161357v1	11	kpneumoniae	seq4
GCA_001613585.1_ASM161358v1	11	kpneumoniae	seq4
GCA_001613595.1_ASM161359v1	11	kpneumoniae	seq4
GCA_001613645.1_ASM161364v1	11	kpneumoniae	seq4
GCA_001613655.1_ASM161365v1	11	kpneumoniae	seq4
GCA_001613665.1_ASM161366v1	11	kpneumoniae	seq4
GCA_001613715.1_ASM161371v1	11	kpneumoniae	seq4
GCA_001630805.1_ASM163080v1	29	kpneumoniae	seq1
GCA_001640185.1_ASM164018v1	15	kpneumoniae	seq4
GCA_001644765.1_ASM164476v1	147	kpneumoniae	seq2
GCA_001645745.1_ASM164574v1	-	kpneumoniae	seq4
GCA_001646625.1_ASM164662v1	1536	kpneumoniae	seq1
GCA_001647455.1_ASM164745v1	48	kpneumoniae	seq1
GCA_001647465.1_ASM164746v1	44	kpneumoniae	seq1
GCA_001647475.1_ASM164747v1	11	kpneumoniae	seq4
GCA_001648215.1_ASM164821v1	147	kpneumoniae	seq2
GCA_001653695.1_ASM165369v1	15	kpneumoniae	seq4
GCA_001661895.1_ASM166189v1	252	kpneumoniae	seq1
GCA_001663195.1_ASM166319v1	15	kpneumoniae	seq4
GCA_001663295.1_ASM166329v1	37	kpneumoniae	seq1
GCA_001663435.1_ASM166343v1	273	kpneumoniae	seq2
GCA_001663455.1_ASM166345v1	2623	kpneumoniae	seq1
GCA_001665995.1_ASM166599v1	37	kpneumoniae	seq1
GCA_001666005.1_ASM166600v1	258	kpneumoniae	seq4
GCA_001666015.1_ASM166601v1	258	kpneumoniae	seq4
GCA_001667545.1_ASM166754v1	258	kpneumoniae	seq4
GCA_001674985.1_ASM167498v1	-	kpneumoniae	seq26
GCA_001675125.1_ASM167512v1	258	kpneumoniae	seq4
GCA_001676825.1_ASM167682v1	1536	kpneumoniae	seq1
GCA_001678695.1_ASM167869v1	3586	kpneumoniae	seq1
GCA_001679915.1_ASM167991v1	512	kpneumoniae	seq4
GCA_001693715.1_ASM169371v1	301	kpneumoniae	seq1
GCA_001695655.1_ASM169565v1	258	kpneumoniae	seq4
GCA_001695775.1_ASM169577v1	8	kpneumoniae	seq1
GCA_001698945.1_ASM169894v1	17	kpneumoniae	seq1
GCA_001699015.1_ASM169901v1	17	kpneumoniae	seq1
GCA_001699025.1_ASM169902v1	17	kpneumoniae	seq1
GCA_001699035.1_ASM169903v1	17	kpneumoniae	seq1
GCA_001699045.1_ASM169904v1	17	kpneumoniae	seq1
GCA_001699095.1_ASM169909v1	17	kpneumoniae	seq1
GCA_001699105.2_ASM169910v2	17	kpneumoniae	seq1
GCA_001701355.1_ASM170135v1	258	kpneumoniae	seq4
GCA_001701365.1_ASM170136v1	258	kpneumoniae	seq4
GCA_001701395.1_ASM170139v1	258	kpneumoniae	seq4
GCA_001701415.1_ASM170141v1	258	kpneumoniae	seq4
GCA_001701425.2_ASM170142v2	147	kpneumoniae	seq2
GCA_001701445.1_ASM170144v1	258	kpneumoniae	seq4
GCA_001701475.1_ASM170147v1	258	kpneumoniae	seq4
GCA_001701495.1_ASM170149v1	11	kpneumoniae	seq4
GCA_001701505.1_ASM170150v1	258	kpneumoniae	seq4
GCA_001701525.1_ASM170152v1	258	kpneumoniae	seq4
GCA_001701555.1_ASM170155v1	258	kpneumoniae	seq4
GCA_001701575.1_ASM170157v1	2316	kpneumoniae	seq1
GCA_001701585.1_ASM170158v1	17	kpneumoniae	seq1
GCA_001701615.1_ASM170161v1	17	kpneumoniae	seq1
GCA_001701625.1_ASM170162v1	1798	kpneumoniae	seq1
GCA_001701695.1_ASM170169v1	896	kpneumoniae	seq1
GCA_001701705.1_ASM170170v1	290	kpneumoniae	seq1
GCA_001701725.1_ASM170172v1	322	kpneumoniae	seq4
GCA_001701755.1_ASM170175v1	875	kpneumoniae	seq1
GCA_001701765.1_ASM170176v1	1522	kpneumoniae	seq4
GCA_001701795.1_ASM170179v1	36	kpneumoniae	seq1
GCA_001701815.1_ASM170181v1	258	kpneumoniae	seq4
GCA_001701835.2_ASM170183v2	11	kpneumoniae	seq4
GCA_001701845.2_ASM170184v2	258	kpneumoniae	seq4
GCA_001701895.1_ASM170189v1	11	kpneumoniae	seq4
GCA_001701915.1_ASM170191v1	437	kpneumoniae	seq4
GCA_001701925.1_ASM170192v1	258	kpneumoniae	seq4
GCA_001701935.1_ASM170193v1	383	kpneumoniae	seq1
GCA_001701975.1_ASM170197v1	258	kpneumoniae	seq4
GCA_001701985.1_ASM170198v1	383	kpneumoniae	seq1
GCA_001702005.1_ASM170200v1	258	kpneumoniae	seq4
GCA_001702035.1_ASM170203v1	258	kpneumoniae	seq4
GCA_001702045.2_ASM170204v2	258	kpneumoniae	seq4
GCA_001702405.1_ASM170240v1	37	kpneumoniae	seq4
GCA_001704235.1_ASM170423v1	34	kpneumoniae	seq1
GCA_001705385.1_ASM170538v1	512	kpneumoniae	seq4
GCA_001707135.1_ASM170713v1	23	kpneumoniae	seq1
GCA_001708165.1_ASM170816v1	258	kpneumoniae	seq4
GCA_001708225.1_ASM170822v1	23	kpneumoniae	seq1
GCA_001708245.1_ASM170824v1	23	kpneumoniae	seq1
GCA_001709275.1_ASM170927v1	14	kpneumoniae	seq1
GCA_001709295.1_ASM170929v1	14	kpneumoniae	seq1
GCA_001715215.1_ASM171521v1	437	kpneumoniae	seq4
GCA_001717795.1_ASM171779v1	3912	kpneumoniae	seq1
GCA_001718115.2_ASM171811v2	340	kpneumoniae	seq4
GCA_001718175.1_ASM171817v1	340	kpneumoniae	seq4
GCA_001720345.1_ASM172034v1	855	kpneumoniae	seq4
GCA_001720625.1_ASM172062v1	3798	kpneumoniae	seq1
GCA_001720635.1_ASM172063v1	23	kpneumoniae	seq1
GCA_001720645.1_ASM172064v1	1544	kpneumoniae	seq27
GCA_001720695.1_ASM172069v1	493	kpneumoniae	seq12
GCA_001720705.1_ASM172070v1	14	kpneumoniae	seq1
GCA_001720745.1_ASM172074v1	101	kpneumoniae	seq1
GCA_001720755.1_ASM172075v1	11	kpneumoniae	seq4
GCA_001720765.1_ASM172076v1	11	kpneumoniae	seq4
GCA_001720805.1_ASM172080v1	14	kpneumoniae	seq1
GCA_001720815.1_ASM172081v1	101	kpneumoniae	seq1
GCA_001720845.1_ASM172084v1	307	kpneumoniae	seq1
GCA_001720865.1_ASM172086v1	11	kpneumoniae	seq4
GCA_001720875.1_ASM172087v1	14	kpneumoniae	seq1
GCA_001720905.1_ASM172090v1	3622	kpneumoniae	seq4
GCA_001721545.1_ASM172154v1	-	kpneumoniae	seq1
GCA_001721555.1_ASM172155v1	147	kpneumoniae	seq2
GCA_001721565.1_ASM172156v1	3607	kpneumoniae	seq1
GCA_001721585.1_ASM172158v1	23	kpneumoniae	seq1
GCA_001721725.1_ASM172172v1	16	kpneumoniae	seq1
GCA_001741545.1_ASM174154v1	16	kpneumoniae	seq1
GCA_001741665.1_ASM174166v1	16	kpneumoniae	seq1
GCA_001742865.1_ASM174286v1	14	kpneumoniae	seq1
GCA_001746535.1_ASM174653v1	147	kpneumoniae	seq2
GCA_001746765.1_ASM174676v1	340	kpneumoniae	seq28
GCA_001750805.1_ASM175080v1	15	kpneumoniae	seq4
GCA_001756835.2_ASM175683v2	-	kpneumoniae	seq29
GCA_001756905.1_ASM175690v1	23	kpneumoniae	seq2
GCA_001758405.1_ASM175840v1	231	kpneumoniae	seq2
GCA_001758485.1_ASM175848v1	43	kpneumoniae	seq2
GCA_001758505.1_ASM175850v1	11	kpneumoniae	seq4
GCA_001766695.1_ASM176669v1	3605	kpneumoniae	seq1
GCA_001766715.1_ASM176671v1	-	kpneumoniae	seq2
GCA_001777135.1_ASM177713v1	3606	kpneumoniae	seq2
GCA_001855315.1_ASM185531v1	147	kpneumoniae	seq2
GCA_001856585.1_ASM185658v1	11	kpneumoniae	seq4
GCA_001856605.1_ASM185660v1	11	kpneumoniae	seq4
GCA_001866785.1_ASM186678v1	11	kpneumoniae	seq4
GCA_001867195.1_ASM186719v1	-	kpneumoniae	seq13
GCA_001870165.1_ASM187016v1	45	kpneumoniae	seq1
GCA_001870615.1_ASM187061v1	231	kpneumoniae	seq2
GCA_001874695.1_ASM187469v1	1	kpneumoniae	seq1
GCA_001874715.1_ASM187471v1	244	kpneumoniae	seq1
GCA_001874725.1_ASM187472v1	258	kpneumoniae	seq4
GCA_001874865.1_ASM187486v1	461	kpneumoniae	seq1
GCA_001874875.1_ASM187487v1	34	kpneumoniae	seq1
GCA_001875025.1_ASM187502v1	258	kpneumoniae	seq4
GCA_001875045.2_ASM187504v2	258	kpneumoniae	seq4
GCA_001875055.2_ASM187505v2	258	kpneumoniae	seq4
GCA_001875075.1_ASM187507v1	17	kpneumoniae	seq1
GCA_001875105.1_ASM187510v1	147	kpneumoniae	seq2
GCA_001875125.1_ASM187512v1	37	kpneumoniae	seq1
GCA_001875135.1_ASM187513v1	327	kpneumoniae	seq1
GCA_001875525.1_ASM187552v1	231	kpneumoniae	seq2
GCA_001875535.1_ASM187553v1	14	kpneumoniae	seq1
GCA_001875545.1_ASM187554v1	231	kpneumoniae	seq1
GCA_001876675.1_ASM187667v1	200	kpneumoniae	seq1
GCA_001879315.1_ASM187931v1	231	kpneumoniae	seq2
GCA_001879325.1_ASM187932v1	3788	kpneumoniae	seq2
GCA_001879335.1_ASM187933v1	231	kpneumoniae	seq2
GCA_001879345.1_ASM187934v1	3791	kpneumoniae	seq4
GCA_001879395.1_ASM187939v1	11	kpneumoniae	seq4
GCA_001879405.1_ASM187940v1	11	kpneumoniae	seq4
GCA_001879415.1_ASM187941v1	11	kpneumoniae	seq6
GCA_001879425.1_ASM187942v1	14	kpneumoniae	seq2
GCA_001884315.1_ASM188431v1	278	kpneumoniae	seq4
GCA_001884325.1_ASM188432v1	278	kpneumoniae	seq4
GCA_001884335.1_ASM188433v1	278	kpneumoniae	seq4
GCA_001884385.1_ASM188438v1	278	kpneumoniae	seq4
GCA_001884395.1_ASM188439v1	278	kpneumoniae	seq4
GCA_001884415.1_ASM188441v1	278	kpneumoniae	seq4
GCA_001884425.1_ASM188442v1	278	kpneumoniae	seq4
GCA_001884465.1_ASM188446v1	278	kpneumoniae	seq4
GCA_001884485.1_ASM188448v1	278	kpneumoniae	seq4
GCA_001884765.1_ASM188476v1	512	kpneumoniae	seq4
GCA_001885255.2_ASM188525v2	147	kpneumoniae	seq2
GCA_001887985.4_ASM188798v4	11	kpneumoniae	seq4
GCA_001887995.2_ASM188799v2	1	kpneumoniae	seq1
GCA_001891185.1_ASM189118v1	14	kpneumoniae	seq2
GCA_001901585.1_ASM190158v1	14	kpneumoniae	seq1
GCA_001901725.1_ASM190172v1	3853	kpneumoniae	seq4
GCA_001901735.1_ASM190173v1	3855	kpneumoniae	seq1
GCA_001901745.1_ASM190174v1	517	kpneumoniae	seq1
GCA_001901755.1_ASM190175v1	3854	kpneumoniae	seq1
GCA_001901805.1_ASM190180v1	354	kpneumoniae	seq2
GCA_001901825.1_ASM190182v1	-	kpneumoniae	seq1
GCA_001901855.1_ASM190185v1	11	kpneumoniae	seq4
GCA_001902195.1_ASM190219v1	258	kpneumoniae	seq4
GCA_001902215.1_ASM190221v1	258	kpneumoniae	seq4
GCA_001902235.1_ASM190223v1	258	kpneumoniae	seq4
GCA_001902255.1_ASM190225v1	258	kpneumoniae	seq4
GCA_001902335.1_ASM190233v1	23	kpneumoniae	seq1
GCA_001902355.1_ASM190235v1	395	kpneumoniae	seq4
GCA_001902395.1_ASM190239v1	15	kpneumoniae	seq4
GCA_001902415.1_ASM190241v1	11	kpneumoniae	seq4
GCA_001902435.1_ASM190243v1	101	kpneumoniae	seq1
GCA_001902475.1_ASM190247v1	11	kpneumoniae	seq4
GCA_001902515.1_ASM190251v1	101	kpneumoniae	seq1
GCA_001902535.1_ASM190253v1	340	kpneumoniae	seq4
GCA_001902755.4_ASM190275v4	11	kpneumoniae	seq4
GCA_001902765.4_ASM190276v4	258	kpneumoniae	seq4
GCA_001902775.4_ASM190277v4	11	kpneumoniae	seq4
GCA_001902815.4_ASM190281v4	20	kpneumoniae	seq1
GCA_001902835.4_ASM190283v4	258	kpneumoniae	seq4
GCA_001902855.4_ASM190285v4	258	kpneumoniae	seq4
GCA_001902865.4_ASM190286v4	307	kpneumoniae	seq1
GCA_001902875.4_ASM190287v4	258	kpneumoniae	seq4
GCA_001902905.4_ASM190290v4	258	kpneumoniae	seq4
GCA_001902935.4_ASM190293v4	48	kpneumoniae	seq1
GCA_001902945.4_ASM190294v4	258	kpneumoniae	seq4
GCA_001902955.4_ASM190295v4	11	kpneumoniae	seq4
GCA_001902965.4_ASM190296v4	258	kpneumoniae	seq4
GCA_001903015.4_ASM190301v4	258	kpneumoniae	seq4
GCA_001903025.4_ASM190302v4	258	kpneumoniae	seq4
GCA_001903035.4_ASM190303v4	11	kpneumoniae	seq4
GCA_001903045.4_ASM190304v4	258	kpneumoniae	seq4
GCA_001903095.4_ASM190309v4	258	kpneumoniae	seq4
GCA_001903105.4_ASM190310v4	258	kpneumoniae	seq4
GCA_001903125.4_ASM190312v4	258	kpneumoniae	seq4
GCA_001903135.4_ASM190313v4	258	kpneumoniae	seq4
GCA_001903175.4_ASM190317v4	258	kpneumoniae	seq4
GCA_001903195.4_ASM190319v4	258	kpneumoniae	seq4
GCA_001903205.4_ASM190320v4	258	kpneumoniae	seq4
GCA_001903215.4_ASM190321v4	258	kpneumoniae	seq4
GCA_001903255.4_ASM190325v4	258	kpneumoniae	seq4
GCA_001903265.4_ASM190326v4	258	kpneumoniae	seq4
GCA_001903285.4_ASM190328v4	258	kpneumoniae	seq4
GCA_001903295.4_ASM190329v4	258	kpneumoniae	seq4
GCA_001903335.4_ASM190333v4	11	kpneumoniae	seq4
GCA_001903355.4_ASM190335v4	258	kpneumoniae	seq4
GCA_001903365.4_ASM190336v4	258	kpneumoniae	seq4
GCA_001903385.4_ASM190338v4	258	kpneumoniae	seq4
GCA_001903415.4_ASM190341v4	258	kpneumoniae	seq4
GCA_001903435.4_ASM190343v4	258	kpneumoniae	seq4
GCA_001903445.4_ASM190344v4	258	kpneumoniae	seq4
GCA_001903465.4_ASM190346v4	258	kpneumoniae	seq4
GCA_001903495.4_ASM190349v4	258	kpneumoniae	seq4
GCA_001903515.4_ASM190351v4	258	kpneumoniae	seq4
GCA_001903525.4_ASM190352v4	258	kpneumoniae	seq4
GCA_001903535.4_ASM190353v4	258	kpneumoniae	seq4
GCA_001903555.4_ASM190355v4	258	kpneumoniae	seq4
GCA_001903605.4_ASM190360v4	258	kpneumoniae	seq4
GCA_001903615.4_ASM190361v4	307	kpneumoniae	seq1
GCA_001903625.4_ASM190362v4	258	kpneumoniae	seq4
GCA_001903675.4_ASM190367v4	258	kpneumoniae	seq4
GCA_001903685.4_ASM190368v4	147	kpneumoniae	seq2
GCA_001903695.4_ASM190369v4	307	kpneumoniae	seq1
GCA_001903735.4_ASM190373v4	258	kpneumoniae	seq4
GCA_001903755.4_ASM190375v4	258	kpneumoniae	seq4
GCA_001903775.4_ASM190377v4	258	kpneumoniae	seq4
GCA_001903785.4_ASM190378v4	258	kpneumoniae	seq4
GCA_001903795.4_ASM190379v4	258	kpneumoniae	seq4
GCA_001903835.4_ASM190383v4	258	kpneumoniae	seq4
GCA_001903845.4_ASM190384v4	258	kpneumoniae	seq4
GCA_001903865.4_ASM190386v4	258	kpneumoniae	seq4
GCA_001903875.4_ASM190387v4	258	kpneumoniae	seq4
GCA_001903915.4_ASM190391v4	258	kpneumoniae	seq4
GCA_001903925.4_ASM190392v4	258	kpneumoniae	seq4
GCA_001903935.4_ASM190393v4	258	kpneumoniae	seq4
GCA_001903975.4_ASM190397v4	11	kpneumoniae	seq4
GCA_001903995.4_ASM190399v4	258	kpneumoniae	seq4
GCA_001904005.4_ASM190400v4	258	kpneumoniae	seq4
GCA_001904015.4_ASM190401v4	76	kpneumoniae	seq30
GCA_001904045.4_ASM190404v4	258	kpneumoniae	seq4
GCA_001904075.4_ASM190407v4	76	kpneumoniae	seq30
GCA_001904095.4_ASM190409v4	258	kpneumoniae	seq4
GCA_001904105.4_ASM190410v4	258	kpneumoniae	seq4
GCA_001904115.4_ASM190411v4	258	kpneumoniae	seq4
GCA_001904155.4_ASM190415v4	258	kpneumoniae	seq4
GCA_001904165.4_ASM190416v4	258	kpneumoniae	seq4
GCA_001904175.4_ASM190417v4	258	kpneumoniae	seq4
GCA_001904205.4_ASM190420v4	258	kpneumoniae	seq4
GCA_001904235.4_ASM190423v4	258	kpneumoniae	seq4
GCA_001904245.4_ASM190424v4	147	kpneumoniae	seq2
GCA_001904255.4_ASM190425v4	258	kpneumoniae	seq4
GCA_001904295.4_ASM190429v4	258	kpneumoniae	seq4
GCA_001904315.4_ASM190431v4	258	kpneumoniae	seq4
GCA_001904325.4_ASM190432v4	258	kpneumoniae	seq4
GCA_001904335.4_ASM190433v4	258	kpneumoniae	seq4
GCA_001904375.4_ASM190437v4	258	kpneumoniae	seq4
GCA_001904385.4_ASM190438v4	258	kpneumoniae	seq4
GCA_001904405.4_ASM190440v4	11	kpneumoniae	seq4
GCA_001904425.4_ASM190442v4	258	kpneumoniae	seq4
GCA_001904455.4_ASM190445v4	258	kpneumoniae	seq4
GCA_001904475.4_ASM190447v4	11	kpneumoniae	seq4
GCA_001904485.4_ASM190448v4	258	kpneumoniae	seq4
GCA_001904495.4_ASM190449v4	258	kpneumoniae	seq4
GCA_001904535.4_ASM190453v4	258	kpneumoniae	seq4
GCA_001905185.1_ASM190518v1	258	kpneumoniae	seq4
GCA_001905195.1_ASM190519v1	258	kpneumoniae	seq4
GCA_001905225.1_ASM190522v1	258	kpneumoniae	seq4
GCA_001905235.1_ASM190523v1	258	kpneumoniae	seq4
GCA_001905315.1_ASM190531v1	258	kpneumoniae	seq4
GCA_001906645.1_ASM190664v1	258	kpneumoniae	seq4
GCA_001906685.1_ASM190668v1	258	kpneumoniae	seq4
GCA_001906705.1_ASM190670v1	258	kpneumoniae	seq4
GCA_001906715.1_ASM190671v1	258	kpneumoniae	seq4
GCA_001906725.1_ASM190672v1	258	kpneumoniae	seq4
GCA_001907955.1_ASM190795v1	198	kpneumoniae	seq1
GCA_001908515.1_ASM190851v1	244	kpneumoniae	seq1
GCA_001908595.1_ASM190859v1	147	kpneumoniae	seq2
GCA_001908625.1_ASM190862v1	147	kpneumoniae	seq2
GCA_001908655.1_ASM190865v1	147	kpneumoniae	seq2
GCA_001908675.1_ASM190867v1	147	kpneumoniae	seq2
GCA_001908695.1_ASM190869v1	147	kpneumoniae	seq2
GCA_001908715.1_ASM190871v1	340	kpneumoniae	seq4
GCA_001908875.1_ASM190887v1	147	kpneumoniae	seq2
GCA_001908895.1_ASM190889v1	11	kpneumoniae	seq4
GCA_001913175.1_ASM191317v1	101	kpneumoniae	seq1
GCA_001914065.1_ASM191406v1	-	kpneumoniae	seq1
GCA_001922465.1_ASM192246v1	11	kpneumoniae	seq4
GCA_001929345.1_ASM192934v1	6	kpneumoniae	seq1
GCA_001931705.1_ASM193170v1	37	kpneumoniae	seq1
GCA_001936035.1_ASM193603v1	505	kpneumoniae	seq1
GCA_001938035.1_ASM193803v1	3721	kpneumoniae	seq1
GCA_001939845.1_ASM193984v1	11	kpneumoniae	seq4
GCA_001939855.1_ASM193985v1	23	kpneumoniae	seq1
GCA_001939885.2_ASM193988v2	485	kpneumoniae	seq1
GCA_001945475.1_ASM194547v1	111	kpneumoniae	seq1
GCA_001950635.1_ASM195063v1	35	kpneumoniae	seq1
GCA_001950655.1_ASM195065v1	485	kpneumoniae	seq1
GCA_001950675.1_ASM195067v1	15	kpneumoniae	seq4
GCA_001952835.1_ASM195283v1	2549	kpneumoniae	seq1
GCA_001952875.1_ASM195287v1	392	kpneumoniae	seq2
GCA_001952895.1_ASM195289v1	340	kpneumoniae	seq4
GCA_001952915.1_ASM195291v1	258	kpneumoniae	seq4
GCA_001956965.1_ASM195696v1	147	kpneumoniae	seq2
GCA_001968745.2_ASM196874v2	437	kpneumoniae	seq4
GCA_001968755.2_ASM196875v2	437	kpneumoniae	seq4
GCA_001969905.2_ASM196990v2	395	kpneumoniae	seq4
GCA_001970155.2_ASM197015v2	23	kpneumoniae	seq1
GCA_001970165.2_ASM197016v2	395	kpneumoniae	seq4
GCA_001970175.2_ASM197017v2	395	kpneumoniae	seq4
GCA_001982515.1_ASM198251v1	-	kpneumoniae	seq21
GCA_001984895.1_ASM198489v1	231	kpneumoniae	seq1
GCA_002006985.1_ASM200698v1	3882	kpneumoniae	seq31
GCA_002007665.1_ASM200766v1	512	kpneumoniae	seq4
GCA_002009075.1_ASM200907v1	11	kpneumoniae	seq4
GCA_002027655.1_ASM202765v1	3738	kpneumoniae	seq32
GCA_002055765.1_ASM205576v1	234	kpneumoniae	seq1
GCA_002055855.1_ASM205585v1	14	kpneumoniae	seq1
GCA_002056385.1_ASM205638v1	258	kpneumoniae	seq4
GCA_002056475.1_ASM205647v1	258	kpneumoniae	seq4
GCA_002085855.1_ASM208585v1	512	kpneumoniae	seq4
GCA_002085865.1_ASM208586v1	512	kpneumoniae	seq4
GCA_002085895.1_ASM208589v1	512	kpneumoniae	seq4
GCA_002085915.1_ASM208591v1	512	kpneumoniae	seq4
GCA_002085935.1_ASM208593v1	512	kpneumoniae	seq4
GCA_002085975.1_ASM208597v1	512	kpneumoniae	seq4
GCA_002085995.1_ASM208599v1	512	kpneumoniae	seq4
GCA_002086005.1_ASM208600v1	512	kpneumoniae	seq4
GCA_002086025.1_ASM208602v1	512	kpneumoniae	seq4
GCA_002086055.1_ASM208605v1	512	kpneumoniae	seq4
GCA_002086075.1_ASM208607v1	258	kpneumoniae	seq4
GCA_002086095.1_ASM208609v1	512	kpneumoniae	seq4
GCA_002087215.1_ASM208721v1	147	kpneumoniae	seq2
GCA_002087495.1_ASM208749v1	611	kpneumoniae	seq1
GCA_002087645.1_ASM208764v1	611	kpneumoniae	seq1
GCA_002087715.1_ASM208771v1	611	kpneumoniae	seq1
GCA_002093155.1_ASM209315v1	101	kpneumoniae	seq1
GCA_002099165.1_ASM209916v1	392	kpneumoniae	seq2
GCA_002099265.1_ASM209926v1	16	kpneumoniae	seq33
GCA_002102635.1_ASM210263v1	15	kpneumoniae	seq4
GCA_002102655.1_ASM210265v1	14	kpneumoniae	seq1
GCA_002102665.1_ASM210266v1	14	kpneumoniae	seq1
GCA_002103515.1_ASM210351v1	258	kpneumoniae	seq4
GCA_002103525.1_ASM210352v1	258	kpneumoniae	seq4
GCA_002103555.1_ASM210355v1	258	kpneumoniae	seq4
GCA_002103565.1_ASM210356v1	258	kpneumoniae	seq4
GCA_002103595.1_ASM210359v1	-	kpneumoniae	seq4
GCA_002103605.1_ASM210360v1	258	kpneumoniae	seq4
GCA_002103635.1_ASM210363v1	258	kpneumoniae	seq4
GCA_002103645.1_ASM210364v1	258	kpneumoniae	seq4
GCA_002103655.1_ASM210365v1	258	kpneumoniae	seq4
GCA_002103675.1_ASM210367v1	258	kpneumoniae	seq4
GCA_002103715.1_ASM210371v1	258	kpneumoniae	seq4
GCA_002103725.1_ASM210372v1	258	kpneumoniae	seq4
GCA_002103735.1_ASM210373v1	258	kpneumoniae	seq4
GCA_002103745.1_ASM210374v1	258	kpneumoniae	seq4
GCA_002104175.1_ASM210417v1	340	kpneumoniae	seq4
GCA_002104185.1_ASM210418v1	258	kpneumoniae	seq4
GCA_002104215.1_ASM210421v1	11	kpneumoniae	seq4
GCA_002104255.1_ASM210425v1	340	kpneumoniae	seq4
GCA_002104265.1_ASM210426v1	258	kpneumoniae	seq4
GCA_002104295.1_ASM210429v1	258	kpneumoniae	seq4
GCA_002104315.1_ASM210431v1	11	kpneumoniae	seq4
GCA_002104355.1_ASM210435v1	11	kpneumoniae	seq4
GCA_002104365.1_ASM210436v1	340	kpneumoniae	seq4
GCA_002104395.1_ASM210439v1	307	kpneumoniae	seq1
GCA_002104635.1_ASM210463v1	2646	kpneumoniae	seq1
GCA_002104705.1_ASM210470v1	11	kpneumoniae	seq4
GCA_002104715.1_ASM210471v1	-	kpneumoniae	seq4
GCA_002105205.2_ASM210520v2	437	kpneumoniae	seq4
GCA_002108235.1_ASM210823v1	273	kpneumoniae	seq2
GCA_002108245.1_ASM210824v1	273	kpneumoniae	seq2
GCA_002108275.1_ASM210827v1	147	kpneumoniae	seq2
GCA_002108285.1_ASM210828v1	273	kpneumoniae	seq2
GCA_002108315.1_ASM210831v1	1	kpneumoniae	seq1
GCA_002108335.1_ASM210833v1	656	kpneumoniae	seq1
GCA_002108345.1_ASM210834v1	1	kpneumoniae	seq1
GCA_002108355.1_ASM210835v1	656	kpneumoniae	seq1
GCA_002108395.1_ASM210839v1	392	kpneumoniae	seq2
GCA_002108405.1_ASM210840v1	273	kpneumoniae	seq2
GCA_002113865.1_ASM211386v1	11	kpneumoniae	seq4
GCA_002108415.1_ASM210841v1	273	kpneumoniae	seq2
GCA_002114225.1_ASM211422v1	23	kpneumoniae	seq1
GCA_002115605.1_ASM211560v1	258	kpneumoniae	seq4
GCA_002115625.1_ASM211562v1	258	kpneumoniae	seq4
GCA_002115645.1_ASM211564v1	258	kpneumoniae	seq4
GCA_002116885.1_ASM211688v1	86	kpneumoniae	seq1
GCA_002119075.1_ASM211907v1	231	kpneumoniae	seq1
GCA_002119085.1_ASM211908v1	29	kpneumoniae	seq1
GCA_002119885.1_ASM211988v1	512	kpneumoniae	seq4
GCA_002119895.1_ASM211989v1	512	kpneumoniae	seq4
GCA_002119955.1_ASM211995v1	14	kpneumoniae	seq1
GCA_002120065.1_ASM212006v1	868	kpneumoniae	seq4
GCA_002120105.1_ASM212010v1	512	kpneumoniae	seq4
GCA_002140135.1_ASM214013v1	147	kpneumoniae	seq2
GCA_002148835.1_ASM214883v1	307	kpneumoniae	seq1
GCA_002150525.1_ASM215052v1	512	kpneumoniae	seq6
GCA_002150545.1_ASM215054v1	-	kpneumoniae	seq6
GCA_002150565.1_ASM215056v1	512	kpneumoniae	seq34
GCA_002150595.1_ASM215059v1	512	kpneumoniae	seq4
GCA_002150625.1_ASM215062v1	512	kpneumoniae	seq4
GCA_002150645.1_ASM215064v1	15	kpneumoniae	seq4
GCA_002150665.1_ASM215066v1	512	kpneumoniae	seq4
GCA_002152355.1_ASM215235v1	16	kpneumoniae	seq1
GCA_002152365.1_ASM215236v1	251	kpneumoniae	seq35
GCA_002152395.1_ASM215239v1	29	kpneumoniae	seq1
GCA_002152405.1_ASM215240v1	2147	kpneumoniae	seq4
GCA_002152435.1_ASM215243v1	478	kpneumoniae	seq4
GCA_002152445.1_ASM215244v1	628	kpneumoniae	seq4
GCA_002152475.1_ASM215247v1	628	kpneumoniae	seq4
GCA_002152485.1_ASM215248v1	258	kpneumoniae	seq4
GCA_002152515.1_ASM215251v1	15	kpneumoniae	seq4
GCA_002152525.1_ASM215252v1	14	kpneumoniae	seq1
GCA_002152555.1_ASM215255v1	152	kpneumoniae	seq1
GCA_002152565.1_ASM215256v1	628	kpneumoniae	seq4
GCA_002152595.1_ASM215259v1	16	kpneumoniae	seq1
GCA_002152605.1_ASM215260v1	3753	kpneumoniae	seq1
GCA_002152635.1_ASM215263v1	628	kpneumoniae	seq4
GCA_002152655.1_ASM215265v1	45	kpneumoniae	seq1
GCA_002152675.1_ASM215267v1	405	kpneumoniae	seq1
GCA_002152685.1_ASM215268v1	309	kpneumoniae	seq1
GCA_002152695.1_ASM215269v1	1037	kpneumoniae	seq1
GCA_002152735.1_ASM215273v1	258	kpneumoniae	seq4
GCA_002152755.1_ASM215275v1	258	kpneumoniae	seq4
GCA_002152765.1_ASM215276v1	3831	kpneumoniae	seq1
GCA_002152775.1_ASM215277v1	1805	kpneumoniae	seq1
GCA_002152815.1_ASM215281v1	258	kpneumoniae	seq4
GCA_002152825.1_ASM215282v1	15	kpneumoniae	seq4
GCA_002152865.1_ASM215286v1	659	kpneumoniae	seq4
GCA_002153085.1_ASM215308v1	11	kpneumoniae	seq4
GCA_002153105.1_ASM215310v1	258	kpneumoniae	seq4
GCA_002153115.1_ASM215311v1	628	kpneumoniae	seq4
GCA_002153155.1_ASM215315v1	432	kpneumoniae	seq1
GCA_002153165.1_ASM215316v1	3321	kpneumoniae	seq13
GCA_002153175.1_ASM215317v1	628	kpneumoniae	seq4
GCA_002153215.1_ASM215321v1	258	kpneumoniae	seq4
GCA_002153225.1_ASM215322v1	258	kpneumoniae	seq4
GCA_002153255.1_ASM215325v1	23	kpneumoniae	seq1
GCA_002153275.1_ASM215327v1	15	kpneumoniae	seq4
GCA_002153285.1_ASM215328v1	515	kpneumoniae	seq1
GCA_002153305.1_ASM215330v1	678	kpneumoniae	seq1
GCA_002153315.2_ASM215331v2	258	kpneumoniae	seq4
GCA_002154825.1_ASM215482v1	340	kpneumoniae	seq4
GCA_002156725.1_ASM215672v1	258	kpneumoniae	seq4
GCA_002156745.1_ASM215674v1	37	kpneumoniae	seq1
GCA_002156785.1_ASM215678v1	14	kpneumoniae	seq1
GCA_002157345.1_ASM215734v1	198	kpneumoniae	seq1
GCA_002162395.1_ASM216239v1	258	kpneumoniae	seq4
GCA_002162405.1_ASM216240v1	258	kpneumoniae	seq4
GCA_002162425.1_ASM216242v1	258	kpneumoniae	seq4
GCA_002162475.1_ASM216247v1	258	kpneumoniae	seq4
GCA_002163225.1_ASM216322v1	466	kpneumoniae	seq1
GCA_002163895.1_ASM216389v1	23	kpneumoniae	seq1
GCA_002164605.1_ASM216460v1	11	kpneumoniae	seq4
GCA_002164675.1_ASM216467v1	11	kpneumoniae	seq4
GCA_002164685.1_ASM216468v1	45	kpneumoniae	seq1
GCA_002164695.2_ASM216469v2	45	kpneumoniae	seq1
GCA_002164725.1_ASM216472v1	45	kpneumoniae	seq1
GCA_002164755.1_ASM216475v1	11	kpneumoniae	seq4
GCA_002164765.1_ASM216476v1	37	kpneumoniae	seq4
GCA_002164795.1_ASM216479v1	37	kpneumoniae	seq4
GCA_002164835.4_ASM216483v4	11	kpneumoniae	seq4
GCA_002164855.2_ASM216485v2	11	kpneumoniae	seq4
GCA_002164875.1_ASM216487v1	11	kpneumoniae	seq4
GCA_002166915.1_ASM216691v1	307	kpneumoniae	seq1
GCA_002166955.1_ASM216695v1	307	kpneumoniae	seq1
GCA_002166965.1_ASM216696v1	307	kpneumoniae	seq1
GCA_002167025.1_ASM216702v1	307	kpneumoniae	seq1
GCA_002167035.1_ASM216703v1	307	kpneumoniae	seq1
GCA_002167065.1_ASM216706v1	307	kpneumoniae	seq1
GCA_002167075.1_ASM216707v1	307	kpneumoniae	seq1
GCA_002167105.1_ASM216710v1	2975	kpneumoniae	seq1
GCA_002167115.1_ASM216711v1	-	kpneumoniae	seq1
GCA_002167135.1_ASM216713v1	307	kpneumoniae	seq1
GCA_002167145.1_ASM216714v1	307	kpneumoniae	seq1
GCA_002173825.1_ASM217382v1	25	kpneumoniae	seq1
GCA_002173875.1_ASM217387v1	23	kpneumoniae	seq1
GCA_002173885.1_ASM217388v1	-	kpneumoniae	seq1
GCA_002173895.1_ASM217389v1	-	kpneumoniae	seq36
GCA_002173905.1_ASM217390v1	273	kpneumoniae	seq2
GCA_002173955.1_ASM217395v1	1117	kpneumoniae	seq1
GCA_002173965.1_ASM217396v1	-	kpneumoniae	seq1
GCA_002173985.1_ASM217398v1	-	kpneumoniae	seq2
GCA_002174005.1_ASM217400v1	-	kpneumoniae	seq1
GCA_002174015.1_ASM217401v1	29	kpneumoniae	seq1
GCA_002174025.1_ASM217402v1	462	kpneumoniae	seq1
GCA_002174075.1_ASM217407v1	462	kpneumoniae	seq1
GCA_002174175.1_ASM217417v1	656	kpneumoniae	seq1
GCA_002180075.1_ASM218007v1	258	kpneumoniae	seq4
GCA_002180155.1_ASM218015v1	258	kpneumoniae	seq4
GCA_002180175.1_ASM218017v1	11	kpneumoniae	seq4
GCA_002180255.1_ASM218025v1	163	kpneumoniae	seq1
GCA_002180295.1_ASM218029v1	258	kpneumoniae	seq4
GCA_002180315.1_ASM218031v1	14	kpneumoniae	seq1
GCA_002180485.1_ASM218048v1	258	kpneumoniae	seq4
GCA_002180495.1_ASM218049v1	299	kpneumoniae	seq37
GCA_002180525.1_ASM218052v1	258	kpneumoniae	seq4
GCA_002180535.1_ASM218053v1	258	kpneumoniae	seq4
GCA_002180565.1_ASM218056v1	258	kpneumoniae	seq4
GCA_002180595.1_ASM218059v1	258	kpneumoniae	seq4
GCA_002180605.1_ASM218060v1	258	kpneumoniae	seq4
GCA_002180645.1_ASM218064v1	17	kpneumoniae	seq1
GCA_002180655.1_ASM218065v1	16	kpneumoniae	seq1
GCA_002180685.1_ASM218068v1	3584	kpneumoniae	seq1
GCA_002180695.1_ASM218069v1	258	kpneumoniae	seq4
GCA_002180725.1_ASM218072v1	392	kpneumoniae	seq2
GCA_002180735.1_ASM218073v1	258	kpneumoniae	seq4
GCA_002180765.1_ASM218076v1	258	kpneumoniae	seq4
GCA_002180775.1_ASM218077v1	258	kpneumoniae	seq4
GCA_002180805.1_ASM218080v1	258	kpneumoniae	seq4
GCA_002180845.1_ASM218084v1	258	kpneumoniae	seq4
GCA_002180855.1_ASM218085v1	258	kpneumoniae	seq4
GCA_002180885.1_ASM218088v1	258	kpneumoniae	seq4
GCA_002180895.1_ASM218089v1	258	kpneumoniae	seq4
GCA_002180925.1_ASM218092v1	258	kpneumoniae	seq4
GCA_002180935.1_ASM218093v1	258	kpneumoniae	seq4
GCA_002180965.1_ASM218096v1	258	kpneumoniae	seq4
GCA_002180975.1_ASM218097v1	258	kpneumoniae	seq4
GCA_002181005.1_ASM218100v1	258	kpneumoniae	seq4
GCA_002181015.1_ASM218101v1	258	kpneumoniae	seq4
GCA_002181045.1_ASM218104v1	258	kpneumoniae	seq4
GCA_002181055.1_ASM218105v1	258	kpneumoniae	seq4
GCA_002181085.1_ASM218108v1	258	kpneumoniae	seq4
GCA_002181095.1_ASM218109v1	258	kpneumoniae	seq4
GCA_002181105.1_ASM218110v1	258	kpneumoniae	seq4
GCA_002181145.1_ASM218114v1	258	kpneumoniae	seq4
GCA_002181165.1_ASM218116v1	258	kpneumoniae	seq4
GCA_002181175.1_ASM218117v1	258	kpneumoniae	seq4
GCA_002181185.1_ASM218118v1	258	kpneumoniae	seq4
GCA_002181225.1_ASM218122v1	1502	kpneumoniae	seq1
GCA_002181245.1_ASM218124v1	258	kpneumoniae	seq4
GCA_002181265.1_ASM218126v1	258	kpneumoniae	seq4
GCA_002181275.1_ASM218127v1	258	kpneumoniae	seq4
GCA_002181305.1_ASM218130v1	258	kpneumoniae	seq4
GCA_002181325.1_ASM218132v1	258	kpneumoniae	seq4
GCA_002181345.1_ASM218134v1	258	kpneumoniae	seq4
GCA_002181355.1_ASM218135v1	258	kpneumoniae	seq4
GCA_002181385.1_ASM218138v1	35	kpneumoniae	seq1
GCA_002181405.1_ASM218140v1	258	kpneumoniae	seq4
GCA_002181415.1_ASM218141v1	258	kpneumoniae	seq4
GCA_002181445.1_ASM218144v1	392	kpneumoniae	seq2
GCA_002181455.1_ASM218145v1	258	kpneumoniae	seq4
GCA_002181485.1_ASM218148v1	258	kpneumoniae	seq4
GCA_002181505.1_ASM218150v1	258	kpneumoniae	seq4
GCA_002181525.1_ASM218152v1	258	kpneumoniae	seq4
GCA_002181545.1_ASM218154v1	258	kpneumoniae	seq4
GCA_002181555.1_ASM218155v1	258	kpneumoniae	seq4
GCA_002181585.1_ASM218158v1	258	kpneumoniae	seq4
GCA_002181595.1_ASM218159v1	258	kpneumoniae	seq4
GCA_002181635.1_ASM218163v1	3585	kpneumoniae	seq1
GCA_002181665.1_ASM218166v1	258	kpneumoniae	seq4
GCA_002181675.1_ASM218167v1	258	kpneumoniae	seq4
GCA_002181705.1_ASM218170v1	258	kpneumoniae	seq4
GCA_002181715.1_ASM218171v1	258	kpneumoniae	seq4
GCA_002181745.1_ASM218174v1	258	kpneumoniae	seq4
GCA_002181755.1_ASM218175v1	258	kpneumoniae	seq4
GCA_002181785.1_ASM218178v1	258	kpneumoniae	seq4
GCA_002181795.1_ASM218179v1	258	kpneumoniae	seq4
GCA_002181825.1_ASM218182v1	258	kpneumoniae	seq4
GCA_002181835.1_ASM218183v1	258	kpneumoniae	seq4
GCA_002181865.1_ASM218186v1	258	kpneumoniae	seq4
GCA_002181875.1_ASM218187v1	299	kpneumoniae	seq37
GCA_002181895.1_ASM218189v1	17	kpneumoniae	seq1
GCA_002181915.1_ASM218191v1	17	kpneumoniae	seq1
GCA_002181945.1_ASM218194v1	17	kpneumoniae	seq1
GCA_002181955.1_ASM218195v1	17	kpneumoniae	seq1
GCA_002181965.1_ASM218196v1	258	kpneumoniae	seq4
GCA_002182005.1_ASM218200v1	258	kpneumoniae	seq4
GCA_002182045.1_ASM218204v1	16	kpneumoniae	seq1
GCA_002182055.1_ASM218205v1	258	kpneumoniae	seq4
GCA_002182065.1_ASM218206v1	258	kpneumoniae	seq4
GCA_002182125.1_ASM218212v1	258	kpneumoniae	seq4
GCA_002182135.1_ASM218213v1	258	kpneumoniae	seq4
GCA_002182145.1_ASM218214v1	299	kpneumoniae	seq37
GCA_002182155.1_ASM218215v1	258	kpneumoniae	seq4
GCA_002182205.1_ASM218220v1	219	kpneumoniae	seq1
GCA_002182215.1_ASM218221v1	258	kpneumoniae	seq4
GCA_002182235.1_ASM218223v1	327	kpneumoniae	seq1
GCA_002182245.1_ASM218224v1	3587	kpneumoniae	seq4
GCA_002182285.1_ASM218228v1	258	kpneumoniae	seq4
GCA_002182305.1_ASM218230v1	258	kpneumoniae	seq4
GCA_002182325.1_ASM218232v1	258	kpneumoniae	seq4
GCA_002182525.1_ASM218252v1	258	kpneumoniae	seq4
GCA_002182535.1_ASM218253v1	258	kpneumoniae	seq4
GCA_002182575.1_ASM218257v1	3586	kpneumoniae	seq1
GCA_002184115.1_ASM218411v1	258	kpneumoniae	seq4
GCA_002184225.1_ASM218422v1	258	kpneumoniae	seq4
GCA_002184395.2_ASM218439v2	258	kpneumoniae	seq4
GCA_002184415.2_ASM218441v2	258	kpneumoniae	seq4
GCA_002184485.2_ASM218448v2	16	kpneumoniae	seq1
GCA_002184505.2_ASM218450v2	258	kpneumoniae	seq4
GCA_002184515.2_ASM218451v2	258	kpneumoniae	seq4
GCA_002184525.2_ASM218452v2	258	kpneumoniae	seq4
GCA_002184705.2_ASM218470v2	258	kpneumoniae	seq4
GCA_002184715.2_ASM218471v2	258	kpneumoniae	seq4
GCA_002184745.2_ASM218474v2	1746	kpneumoniae	seq1
GCA_002184755.2_ASM218475v2	258	kpneumoniae	seq4
GCA_002184785.2_ASM218478v2	258	kpneumoniae	seq4
GCA_002184795.2_ASM218479v2	258	kpneumoniae	seq4
GCA_002184825.2_ASM218482v2	258	kpneumoniae	seq4
GCA_002184835.2_ASM218483v2	258	kpneumoniae	seq4
GCA_002184865.2_ASM218486v2	258	kpneumoniae	seq4
GCA_002184875.2_ASM218487v2	258	kpneumoniae	seq4
GCA_002184915.2_ASM218491v2	307	kpneumoniae	seq1
GCA_002184945.2_ASM218494v2	258	kpneumoniae	seq4
GCA_002184955.2_ASM218495v2	188	kpneumoniae	seq1
GCA_002184985.2_ASM218498v2	2623	kpneumoniae	seq1
GCA_002184995.2_ASM218499v2	418	kpneumoniae	seq4
GCA_002185025.2_ASM218502v2	258	kpneumoniae	seq4
GCA_002185045.2_ASM218504v2	258	kpneumoniae	seq4
GCA_002185055.2_ASM218505v2	258	kpneumoniae	seq4
GCA_002185075.2_ASM218507v2	258	kpneumoniae	seq4
GCA_002185105.2_ASM218510v2	258	kpneumoniae	seq4
GCA_002185125.2_ASM218512v2	258	kpneumoniae	seq4
GCA_002185135.2_ASM218513v2	258	kpneumoniae	seq4
GCA_002185155.2_ASM218515v2	258	kpneumoniae	seq4
GCA_002185185.2_ASM218518v2	258	kpneumoniae	seq4
GCA_002185205.2_ASM218520v2	258	kpneumoniae	seq4
GCA_002185215.2_ASM218521v2	258	kpneumoniae	seq4
GCA_002185285.2_ASM218528v2	37	kpneumoniae	seq1
GCA_002185355.2_ASM218535v2	11	kpneumoniae	seq4
GCA_002185385.2_ASM218538v2	258	kpneumoniae	seq4
GCA_002185405.2_ASM218540v2	11	kpneumoniae	seq4
GCA_002185415.2_ASM218541v2	258	kpneumoniae	seq4
GCA_002185425.2_ASM218542v2	258	kpneumoniae	seq4
GCA_002185465.2_ASM218546v2	258	kpneumoniae	seq4
GCA_002185485.2_ASM218548v2	258	kpneumoniae	seq4
GCA_002185495.2_ASM218549v2	258	kpneumoniae	seq4
GCA_002185515.2_ASM218551v2	3631	kpneumoniae	seq4
GCA_002185545.2_ASM218554v2	258	kpneumoniae	seq4
GCA_002185555.2_ASM218555v2	258	kpneumoniae	seq4
GCA_002185565.2_ASM218556v2	258	kpneumoniae	seq4
GCA_002185575.2_ASM218557v2	307	kpneumoniae	seq1
GCA_002185625.2_ASM218562v2	258	kpneumoniae	seq4
GCA_002185645.2_ASM218564v2	258	kpneumoniae	seq4
GCA_002185655.2_ASM218565v2	258	kpneumoniae	seq4
GCA_002185665.2_ASM218566v2	258	kpneumoniae	seq4
GCA_002185705.2_ASM218570v2	258	kpneumoniae	seq4
GCA_002185725.2_ASM218572v2	258	kpneumoniae	seq4
GCA_002185735.2_ASM218573v2	258	kpneumoniae	seq4
GCA_002185745.2_ASM218574v2	258	kpneumoniae	seq4
GCA_002185755.2_ASM218575v2	258	kpneumoniae	seq4
GCA_002185805.2_ASM218580v2	258	kpneumoniae	seq4
GCA_002185815.2_ASM218581v2	258	kpneumoniae	seq4
GCA_002185835.2_ASM218583v2	258	kpneumoniae	seq4
GCA_002185885.2_ASM218588v2	22	kpneumoniae	seq1
GCA_002185905.2_ASM218590v2	258	kpneumoniae	seq4
GCA_002185915.2_ASM218591v2	258	kpneumoniae	seq4
GCA_002185925.2_ASM218592v2	258	kpneumoniae	seq4
GCA_002185965.2_ASM218596v2	11	kpneumoniae	seq4
GCA_002185975.2_ASM218597v2	247	kpneumoniae	seq18
GCA_002186005.2_ASM218600v2	307	kpneumoniae	seq1
GCA_002186015.2_ASM218601v2	258	kpneumoniae	seq4
GCA_002186045.2_ASM218604v2	258	kpneumoniae	seq4
GCA_002186055.2_ASM218605v2	258	kpneumoniae	seq4
GCA_002186085.2_ASM218608v2	258	kpneumoniae	seq4
GCA_002186095.2_ASM218609v2	258	kpneumoniae	seq4
GCA_002186125.2_ASM218612v2	258	kpneumoniae	seq4
GCA_002186135.2_ASM218613v2	258	kpneumoniae	seq4
GCA_002186165.2_ASM218616v2	258	kpneumoniae	seq4
GCA_002186185.2_ASM218618v2	258	kpneumoniae	seq4
GCA_002186205.2_ASM218620v2	11	kpneumoniae	seq4
GCA_002186215.2_ASM218621v2	258	kpneumoniae	seq4
GCA_002186245.2_ASM218624v2	258	kpneumoniae	seq4
GCA_002186255.2_ASM218625v2	307	kpneumoniae	seq1
GCA_002186265.2_ASM218626v2	258	kpneumoniae	seq4
GCA_002186275.2_ASM218627v2	258	kpneumoniae	seq4
GCA_002186325.2_ASM218632v2	258	kpneumoniae	seq4
GCA_002186335.2_ASM218633v2	258	kpneumoniae	seq4
GCA_002186365.2_ASM218636v2	258	kpneumoniae	seq4
GCA_002186375.2_ASM218637v2	258	kpneumoniae	seq4
GCA_002186405.2_ASM218640v2	258	kpneumoniae	seq4
GCA_002186415.2_ASM218641v2	258	kpneumoniae	seq4
GCA_002186435.1_ASM218643v1	530	kpneumoniae	seq1
GCA_002186465.1_ASM218646v1	48	kpneumoniae	seq1
GCA_002186505.1_ASM218650v1	1263	kpneumoniae	seq1
GCA_002186545.1_ASM218654v1	20	kpneumoniae	seq1
GCA_002186585.1_ASM218658v1	1263	kpneumoniae	seq1
GCA_002186595.1_ASM218659v1	14	kpneumoniae	seq1
GCA_002186625.1_ASM218662v1	17	kpneumoniae	seq1
GCA_002186635.1_ASM218663v1	48	kpneumoniae	seq1
GCA_002186665.1_ASM218666v1	17	kpneumoniae	seq1
GCA_002186695.1_ASM218669v1	15	kpneumoniae	seq4
GCA_002186705.1_ASM218670v1	25	kpneumoniae	seq2
GCA_002186725.1_ASM218672v1	3613	kpneumoniae	seq2
GCA_002186775.1_ASM218677v1	48	kpneumoniae	seq1
GCA_002186785.1_ASM218678v1	39	kpneumoniae	seq1
GCA_002186805.1_ASM218680v1	16	kpneumoniae	seq1
GCA_002186835.1_ASM218683v1	1418	kpneumoniae	seq1
GCA_002186855.1_ASM218685v1	45	kpneumoniae	seq1
GCA_002186865.1_ASM218686v1	48	kpneumoniae	seq1
GCA_002186895.1_ASM218689v1	1035	kpneumoniae	seq38
GCA_002186935.1_ASM218693v1	1658	kpneumoniae	seq1
GCA_002186945.1_ASM218694v1	25	kpneumoniae	seq1
GCA_002186995.1_ASM218699v1	3688	kpneumoniae	seq1
GCA_002187015.1_ASM218701v1	1373	kpneumoniae	seq1
GCA_002187025.1_ASM218702v1	14	kpneumoniae	seq1
GCA_002187055.1_ASM218705v1	12	kpneumoniae	seq4
GCA_002187065.1_ASM218706v1	12	kpneumoniae	seq4
GCA_002187095.1_ASM218709v1	12	kpneumoniae	seq4
GCA_002187105.1_ASM218710v1	420	kpneumoniae	seq1
GCA_002187135.1_ASM218713v1	12	kpneumoniae	seq4
GCA_002187145.1_ASM218714v1	17	kpneumoniae	seq1
GCA_002187185.1_ASM218718v1	429	kpneumoniae	seq1
GCA_002187245.1_ASM218724v1	17	kpneumoniae	seq1
GCA_002187255.1_ASM218725v1	108	kpneumoniae	seq1
GCA_002187295.1_ASM218729v1	101	kpneumoniae	seq1
GCA_002187305.1_ASM218730v1	307	kpneumoniae	seq1
GCA_002187315.1_ASM218731v1	8	kpneumoniae	seq1
GCA_002187335.1_ASM218733v1	15	kpneumoniae	seq4
GCA_002187375.1_ASM218737v1	25	kpneumoniae	seq4
GCA_002187385.1_ASM218738v1	73	kpneumoniae	seq1
GCA_002187395.1_ASM218739v1	1788	kpneumoniae	seq1
GCA_002187405.1_ASM218740v1	587	kpneumoniae	seq1
GCA_002187455.1_ASM218745v1	45	kpneumoniae	seq1
GCA_002187475.1_ASM218747v1	48	kpneumoniae	seq1
GCA_002187535.1_ASM218753v1	45	kpneumoniae	seq1
GCA_002187545.1_ASM218754v1	13	kpneumoniae	seq1
GCA_002187575.1_ASM218757v1	147	kpneumoniae	seq2
GCA_002187585.1_ASM218758v1	3613	kpneumoniae	seq2
GCA_002187615.1_ASM218761v1	3612	kpneumoniae	seq1
GCA_002187625.1_ASM218762v1	4	kpneumoniae	seq1
GCA_002187655.1_ASM218765v1	25	kpneumoniae	seq1
GCA_002187665.1_ASM218766v1	34	kpneumoniae	seq1
GCA_002187685.1_ASM218768v1	17	kpneumoniae	seq1
GCA_002187715.1_ASM218771v1	25	kpneumoniae	seq1
GCA_002187735.1_ASM218773v1	716	kpneumoniae	seq39
GCA_002187745.1_ASM218774v1	873	kpneumoniae	seq1
GCA_002187775.1_ASM218777v1	48	kpneumoniae	seq1
GCA_002187785.1_ASM218778v1	716	kpneumoniae	seq39
GCA_002187805.1_ASM218780v1	16	kpneumoniae	seq1
GCA_002187835.1_ASM218783v1	48	kpneumoniae	seq1
GCA_002187855.1_ASM218785v1	101	kpneumoniae	seq1
GCA_002187865.1_ASM218786v1	45	kpneumoniae	seq1
GCA_002187895.1_ASM218789v1	716	kpneumoniae	seq39
GCA_002187915.1_ASM218791v1	45	kpneumoniae	seq1
GCA_002187975.1_ASM218797v1	429	kpneumoniae	seq1
GCA_002187995.1_ASM218799v1	48	kpneumoniae	seq1
GCA_002188015.1_ASM218801v1	429	kpneumoniae	seq1
GCA_002188055.1_ASM218805v1	307	kpneumoniae	seq1
GCA_002188075.1_ASM218807v1	1788	kpneumoniae	seq1
GCA_002188095.1_ASM218809v1	405	kpneumoniae	seq1
GCA_002188105.1_ASM218810v1	3687	kpneumoniae	seq1
GCA_002188135.1_ASM218813v1	15	kpneumoniae	seq4
GCA_002188145.1_ASM218814v1	147	kpneumoniae	seq2
GCA_002188175.1_ASM218817v1	831	kpneumoniae	seq1
GCA_002188185.1_ASM218818v1	231	kpneumoniae	seq1
GCA_002188235.1_ASM218823v1	25	kpneumoniae	seq1
GCA_002188245.1_ASM218824v1	147	kpneumoniae	seq2
GCA_002188255.1_ASM218825v1	1658	kpneumoniae	seq1
GCA_002188295.1_ASM218829v1	716	kpneumoniae	seq39
GCA_002189165.1_ASM218916v1	15	kpneumoniae	seq4
GCA_002189175.1_ASM218917v1	147	kpneumoniae	seq2
GCA_002189185.1_ASM218918v1	15	kpneumoniae	seq4
GCA_002189245.1_ASM218924v1	101	kpneumoniae	seq1
GCA_002189255.1_ASM218925v1	101	kpneumoniae	seq1
GCA_002189265.1_ASM218926v1	101	kpneumoniae	seq1
GCA_002189305.1_ASM218930v1	101	kpneumoniae	seq1
GCA_002189325.1_ASM218932v1	392	kpneumoniae	seq2
GCA_002189335.1_ASM218933v1	101	kpneumoniae	seq1
GCA_002189345.1_ASM218934v1	15	kpneumoniae	seq4
GCA_002189385.1_ASM218938v1	11	kpneumoniae	seq4
GCA_002189415.1_ASM218941v1	11	kpneumoniae	seq4
GCA_002192315.1_ASM219231v1	45	kpneumoniae	seq1
GCA_002192335.1_ASM219233v1	258	kpneumoniae	seq4
GCA_002192375.1_ASM219237v1	147	kpneumoniae	seq2
GCA_002192955.1_ASM219295v1	-	kpneumoniae	seq1
GCA_002192965.1_ASM219296v1	-	kpneumoniae	seq4
GCA_002192975.1_ASM219297v1	340	kpneumoniae	seq4
GCA_002197225.1_ASM219722v1	258	kpneumoniae	seq4
GCA_002197505.1_ASM219750v1	258	kpneumoniae	seq4
GCA_002202195.1_ASM220219v1	37	kpneumoniae	seq1
GCA_002202215.1_ASM220221v1	147	kpneumoniae	seq2
GCA_002202235.1_ASM220223v1	147	kpneumoniae	seq2
GCA_002202255.1_ASM220225v1	11	kpneumoniae	seq4
GCA_002202275.1_ASM220227v1	1161	kpneumoniae	seq1
GCA_002205015.1_ASM220501v1	15	kpneumoniae	seq40
GCA_002205025.1_ASM220502v1	15	kpneumoniae	seq40
GCA_002205045.1_ASM220504v1	11	kpneumoniae	seq4
GCA_002205055.1_ASM220505v1	340	kpneumoniae	seq4
GCA_002205985.1_ASM220598v1	29	kpneumoniae	seq1
GCA_002205995.1_ASM220599v1	660	kpneumoniae	seq1
GCA_002206005.1_ASM220600v1	-	kpneumoniae	seq6
GCA_002206015.1_ASM220601v1	23	kpneumoniae	seq1
GCA_002209405.1_ASM220940v1	15	kpneumoniae	seq4
GCA_002209465.1_ASM220946v1	11	kpneumoniae	seq4
GCA_002210445.1_ASM221044v1	23	kpneumoniae	seq1
GCA_002211125.1_ASM221112v1	2174	kpneumoniae	seq1
GCA_002211665.1_ASM221166v1	437	kpneumoniae	seq4
GCA_002211905.1_ASM221190v1	15	kpneumoniae	seq4
GCA_002234875.1_ASM223487v1	3744	kpneumoniae	seq4
GCA_002234895.1_ASM223489v1	11	kpneumoniae	seq4
GCA_002235035.1_ASM223503v1	307	kpneumoniae	seq1
GCA_002235045.1_ASM223504v1	512	kpneumoniae	seq4
GCA_002235055.1_ASM223505v1	512	kpneumoniae	seq4
GCA_002235095.1_ASM223509v1	512	kpneumoniae	seq4
GCA_002235105.1_ASM223510v1	512	kpneumoniae	seq4
GCA_002235115.1_ASM223511v1	512	kpneumoniae	seq4
GCA_002235155.1_ASM223515v1	512	kpneumoniae	seq4
GCA_002235165.1_ASM223516v1	745	kpneumoniae	seq4
GCA_002235175.1_ASM223517v1	307	kpneumoniae	seq1
GCA_002235215.1_ASM223521v1	307	kpneumoniae	seq1
GCA_002235235.1_ASM223523v1	512	kpneumoniae	seq4
GCA_002235245.1_ASM223524v1	512	kpneumoniae	seq4
GCA_002235265.1_ASM223526v1	258	kpneumoniae	seq4
GCA_002235295.1_ASM223529v1	258	kpneumoniae	seq4
GCA_002235315.1_ASM223531v1	512	kpneumoniae	seq4
GCA_002235325.1_ASM223532v1	258	kpneumoniae	seq4
GCA_002235355.1_ASM223535v1	258	kpneumoniae	seq4
GCA_002235375.1_ASM223537v1	512	kpneumoniae	seq4
GCA_002235395.1_ASM223539v1	512	kpneumoniae	seq4
GCA_002235415.1_ASM223541v1	512	kpneumoniae	seq4
GCA_002235435.1_ASM223543v1	258	kpneumoniae	seq4
GCA_002235455.1_ASM223545v1	512	kpneumoniae	seq4
GCA_002235475.1_ASM223547v1	512	kpneumoniae	seq4
GCA_002235495.1_ASM223549v1	512	kpneumoniae	seq4
GCA_002235515.1_ASM223551v1	512	kpneumoniae	seq4
GCA_002235535.1_ASM223553v1	258	kpneumoniae	seq4
GCA_002235555.1_ASM223555v1	512	kpneumoniae	seq4
GCA_002235575.1_ASM223557v1	512	kpneumoniae	seq4
GCA_002235595.1_ASM223559v1	512	kpneumoniae	seq4
GCA_002235615.1_ASM223561v1	512	kpneumoniae	seq4
GCA_002235635.1_ASM223563v1	258	kpneumoniae	seq4
GCA_002235655.1_ASM223565v1	258	kpneumoniae	seq4
GCA_002235675.1_ASM223567v1	512	kpneumoniae	seq4
GCA_002235695.1_ASM223569v1	512	kpneumoniae	seq4
GCA_002235705.1_ASM223570v1	512	kpneumoniae	seq4
GCA_002235735.1_ASM223573v1	258	kpneumoniae	seq4
GCA_002235755.1_ASM223575v1	512	kpneumoniae	seq4
GCA_002235765.1_ASM223576v1	1519	kpneumoniae	seq4
GCA_002235795.1_ASM223579v1	512	kpneumoniae	seq4
GCA_002235815.1_ASM223581v1	512	kpneumoniae	seq4
GCA_002235825.1_ASM223582v1	512	kpneumoniae	seq4
GCA_002235835.1_ASM223583v1	101	kpneumoniae	seq1
GCA_002235875.1_ASM223587v1	258	kpneumoniae	seq4
GCA_002235895.1_ASM223589v1	512	kpneumoniae	seq4
GCA_002235915.1_ASM223591v1	258	kpneumoniae	seq4
GCA_002235935.1_ASM223593v1	258	kpneumoniae	seq4
GCA_002235945.1_ASM223594v1	512	kpneumoniae	seq4
GCA_002235975.1_ASM223597v1	258	kpneumoniae	seq4
GCA_002235985.1_ASM223598v1	258	kpneumoniae	seq4
GCA_002236015.1_ASM223601v1	258	kpneumoniae	seq4
GCA_002236055.1_ASM223605v1	258	kpneumoniae	seq4
GCA_002236085.1_ASM223608v1	512	kpneumoniae	seq4
GCA_002236145.1_ASM223614v1	512	kpneumoniae	seq4
GCA_002236155.1_ASM223615v1	512	kpneumoniae	seq4
GCA_002236185.1_ASM223618v1	512	kpneumoniae	seq4
GCA_002236195.1_ASM223619v1	512	kpneumoniae	seq4
GCA_002236205.1_ASM223620v1	512	kpneumoniae	seq4
GCA_002236245.1_ASM223624v1	512	kpneumoniae	seq4
GCA_002236265.1_ASM223626v1	512	kpneumoniae	seq4
GCA_002236275.1_ASM223627v1	512	kpneumoniae	seq4
GCA_002236305.1_ASM223630v1	512	kpneumoniae	seq4
GCA_002236315.1_ASM223631v1	512	kpneumoniae	seq4
GCA_002236345.1_ASM223634v1	512	kpneumoniae	seq4
GCA_002236365.1_ASM223636v1	512	kpneumoniae	seq4
GCA_002236385.1_ASM223638v1	512	kpneumoniae	seq4
GCA_002236405.1_ASM223640v1	512	kpneumoniae	seq4
GCA_002236425.1_ASM223642v1	512	kpneumoniae	seq4
GCA_002236445.1_ASM223644v1	512	kpneumoniae	seq4
GCA_002237985.1_ASM223798v1	231	kpneumoniae	seq1
GCA_002238125.2_ASM223812v2	48	kpneumoniae	seq1
GCA_002239705.1_ASM223970v1	16	kpneumoniae	seq1
GCA_002239715.1_ASM223971v1	14	kpneumoniae	seq1
GCA_002239805.1_ASM223980v1	231	kpneumoniae	seq1
GCA_002239815.1_ASM223981v1	231	kpneumoniae	seq1
GCA_002239875.1_ASM223987v1	307	kpneumoniae	seq1
GCA_002239965.1_ASM223996v1	4	kpneumoniae	seq1
GCA_002241035.1_ASM224103v1	198	kpneumoniae	seq1
GCA_002243445.1_ASM224344v1	258	kpneumoniae	seq4
GCA_002246035.1_ASM224603v1	16	kpneumoniae	seq1
GCA_002246045.1_ASM224604v1	16	kpneumoniae	seq1
GCA_002246075.1_ASM224607v1	35	kpneumoniae	seq1
GCA_002246125.1_ASM224612v1	231	kpneumoniae	seq1
GCA_002246155.1_ASM224615v1	231	kpneumoniae	seq1
GCA_002246235.1_ASM224623v1	101	kpneumoniae	seq1
GCA_002246245.1_ASM224624v1	101	kpneumoniae	seq1
GCA_002246275.1_ASM224627v1	16	kpneumoniae	seq1
GCA_002246285.1_ASM224628v1	16	kpneumoniae	seq1
GCA_002246315.1_ASM224631v1	16	kpneumoniae	seq1
GCA_002246325.1_ASM224632v1	16	kpneumoniae	seq1
GCA_002246355.1_ASM224635v1	231	kpneumoniae	seq1
GCA_002246365.1_ASM224636v1	16	kpneumoniae	seq1
GCA_002246395.1_ASM224639v1	14	kpneumoniae	seq1
GCA_002246415.1_ASM224641v1	14	kpneumoniae	seq1
GCA_002246435.1_ASM224643v1	231	kpneumoniae	seq1
GCA_002246455.1_ASM224645v1	231	kpneumoniae	seq1
GCA_002246475.1_ASM224647v1	231	kpneumoniae	seq1
GCA_002246555.1_ASM224655v1	16	kpneumoniae	seq1
GCA_002246575.1_ASM224657v1	16	kpneumoniae	seq1
GCA_002246635.1_ASM224663v1	101	kpneumoniae	seq1
GCA_002246655.1_ASM224665v1	231	kpneumoniae	seq1
GCA_002246685.1_ASM224668v1	231	kpneumoniae	seq1
GCA_002246695.1_ASM224669v1	16	kpneumoniae	seq1
GCA_002246705.1_ASM224670v1	70	kpneumoniae	seq17
GCA_002246765.1_ASM224676v1	231	kpneumoniae	seq1
GCA_002246785.1_ASM224678v1	14	kpneumoniae	seq1
GCA_002246835.1_ASM224683v1	37	kpneumoniae	seq4
GCA_002246845.1_ASM224684v1	231	kpneumoniae	seq1
GCA_002246875.1_ASM224687v1	16	kpneumoniae	seq1
GCA_002246895.1_ASM224689v1	14	kpneumoniae	seq1
GCA_002247365.1_ASM224736v1	16	kpneumoniae	seq1
GCA_002247375.1_ASM224737v1	16	kpneumoniae	seq1
GCA_002247385.1_ASM224738v1	231	kpneumoniae	seq1
GCA_002247625.1_ASM224762v1	3811	kpneumoniae	seq1
GCA_002247645.1_ASM224764v1	101	kpneumoniae	seq1
GCA_002247665.1_ASM224766v1	3812	kpneumoniae	seq37
GCA_002247865.1_ASM224786v1	2555	kpneumoniae	seq1
GCA_002247885.1_ASM224788v1	2555	kpneumoniae	seq1
GCA_002247895.1_ASM224789v1	1269	kpneumoniae	seq41
GCA_002248045.2_ASM224804v2	17	kpneumoniae	seq1
GCA_002248105.2_ASM224810v2	3542	kpneumoniae	seq13
GCA_002248115.3_ASM224811v3	1	kpneumoniae	seq1
GCA_002248135.1_ASM224813v1	1867	kpneumoniae	seq1
GCA_002248425.1_ASM224842v1	3810	kpneumoniae	seq4
GCA_002248435.1_ASM224843v1	11	kpneumoniae	seq4
GCA_002248485.1_ASM224848v1	147	kpneumoniae	seq2
GCA_002248505.1_ASM224850v1	16	kpneumoniae	seq1
GCA_002248525.1_ASM224852v1	101	kpneumoniae	seq1
GCA_002248545.1_ASM224854v1	11	kpneumoniae	seq4
GCA_002248585.1_ASM224858v1	3809	kpneumoniae	seq4
GCA_002248595.1_ASM224859v1	15	kpneumoniae	seq4
GCA_002248625.1_ASM224862v1	16	kpneumoniae	seq1
GCA_002248635.1_ASM224863v1	105	kpneumoniae	seq1
GCA_002248815.1_ASM224881v1	914	kpneumoniae	seq1
GCA_002248845.1_ASM224884v1	36	kpneumoniae	seq1
GCA_002248955.2_ASM224895v2	15	kpneumoniae	seq4
GCA_002249125.1_ASM224912v1	48	kpneumoniae	seq1
GCA_002249165.1_ASM224916v1	15	kpneumoniae	seq4
GCA_002249195.1_ASM224919v1	147	kpneumoniae	seq2
GCA_002249535.1_ASM224953v1	1307	kpneumoniae	seq42
GCA_002249975.3_ASM224997v3	258	kpneumoniae	seq4
GCA_002250985.1_ASM225098v1	11	kpneumoniae	seq4
GCA_002251715.1_ASM225171v1	437	kpneumoniae	seq4
GCA_002251875.3_ASM225187v3	3541	kpneumoniae	seq4
GCA_002251895.1_ASM225189v1	231	kpneumoniae	seq1
GCA_002252415.1_ASM225241v1	15	kpneumoniae	seq4
GCA_002257765.2_ASM225776v2	11	kpneumoniae	seq4
GCA_002257775.1_ASM225777v1	16	kpneumoniae	seq1
GCA_002257785.1_ASM225778v1	1	kpneumoniae	seq1
GCA_002257795.1_ASM225779v1	37	kpneumoniae	seq4
GCA_002257845.1_ASM225784v1	11	kpneumoniae	seq4
GCA_002257855.1_ASM225785v1	15	kpneumoniae	seq4
GCA_002257865.1_ASM225786v1	37	kpneumoniae	seq4
GCA_002257875.1_ASM225787v1	16	kpneumoniae	seq1
GCA_002257925.1_ASM225792v1	11	kpneumoniae	seq4
GCA_002257935.4_ASM225793v4	36	kpneumoniae	seq1
GCA_002257965.1_ASM225796v1	2004	kpneumoniae	seq1
GCA_002257975.1_ASM225797v1	3822	kpneumoniae	seq1
GCA_002258005.2_ASM225800v2	2004	kpneumoniae	seq1
GCA_002258015.1_ASM225801v1	11	kpneumoniae	seq4
GCA_002258045.1_ASM225804v1	11	kpneumoniae	seq4
GCA_002258055.3_ASM225805v3	11	kpneumoniae	seq4
GCA_002258085.1_ASM225808v1	394	kpneumoniae	seq1
GCA_002258105.2_ASM225810v2	147	kpneumoniae	seq2
GCA_002258115.1_ASM225811v1	11	kpneumoniae	seq4
GCA_002258145.4_ASM225814v4	11	kpneumoniae	seq4
GCA_002258155.1_ASM225815v1	726	kpneumoniae	seq4
GCA_002258175.2_ASM225817v2	1213	kpneumoniae	seq1
GCA_002260725.1_ASM226072v1	375	kpneumoniae	seq1
GCA_002260885.1_ASM226088v1	628	kpneumoniae	seq4
GCA_002260905.1_ASM226090v1	323	kpneumoniae	seq1
GCA_002261545.1_ASM226154v1	11	kpneumoniae	seq4
GCA_002261575.1_ASM226157v1	11	kpneumoniae	seq4
GCA_002261585.1_ASM226158v1	107	kpneumoniae	seq1
GCA_002261615.1_ASM226161v1	-	kpneumoniae	seq4
GCA_002261625.1_ASM226162v1	11	kpneumoniae	seq4
GCA_002261655.1_ASM226165v1	11	kpneumoniae	seq4
GCA_002261665.1_ASM226166v1	11	kpneumoniae	seq4
GCA_002261675.1_ASM226167v1	11	kpneumoniae	seq4
GCA_002261685.1_ASM226168v1	11	kpneumoniae	seq4
GCA_002261735.1_ASM226173v1	11	kpneumoniae	seq4
GCA_002261745.1_ASM226174v1	11	kpneumoniae	seq4
GCA_002261775.1_ASM226177v1	11	kpneumoniae	seq4
GCA_002261785.1_ASM226178v1	11	kpneumoniae	seq4
GCA_002261815.1_ASM226181v1	37	kpneumoniae	seq4
GCA_002261825.1_ASM226182v1	11	kpneumoniae	seq4
GCA_002261855.1_ASM226185v1	37	kpneumoniae	seq4
GCA_002261875.1_ASM226187v1	11	kpneumoniae	seq4
GCA_002261895.1_ASM226189v1	37	kpneumoniae	seq4
GCA_002261915.1_ASM226191v1	37	kpneumoniae	seq4
GCA_002261935.1_ASM226193v1	11	kpneumoniae	seq4
GCA_002261945.1_ASM226194v1	11	kpneumoniae	seq4
GCA_002261975.1_ASM226197v1	11	kpneumoniae	seq4
GCA_002261985.1_ASM226198v1	11	kpneumoniae	seq4
GCA_002262015.1_ASM226201v1	37	kpneumoniae	seq4
GCA_002262035.1_ASM226203v1	11	kpneumoniae	seq4
GCA_002262055.1_ASM226205v1	11	kpneumoniae	seq4
GCA_002262065.1_ASM226206v1	11	kpneumoniae	seq4
GCA_002262075.1_ASM226207v1	11	kpneumoniae	seq4
GCA_002262115.1_ASM226211v1	11	kpneumoniae	seq4
GCA_002262135.1_ASM226213v1	11	kpneumoniae	seq4
GCA_002262145.1_ASM226214v1	11	kpneumoniae	seq4
GCA_002262175.1_ASM226217v1	11	kpneumoniae	seq4
GCA_002262185.1_ASM226218v1	11	kpneumoniae	seq4
GCA_002262215.1_ASM226221v1	11	kpneumoniae	seq4
GCA_002262225.1_ASM226222v1	11	kpneumoniae	seq4
GCA_002262235.1_ASM226223v1	11	kpneumoniae	seq4
GCA_002262275.1_ASM226227v1	11	kpneumoniae	seq4
GCA_002262295.1_ASM226229v1	11	kpneumoniae	seq4
GCA_002262305.1_ASM226230v1	11	kpneumoniae	seq4
GCA_002262335.1_ASM226233v1	11	kpneumoniae	seq4
GCA_002262345.1_ASM226234v1	11	kpneumoniae	seq4
GCA_002262375.1_ASM226237v1	11	kpneumoniae	seq4
GCA_002262385.1_ASM226238v1	11	kpneumoniae	seq4
GCA_002262415.1_ASM226241v1	11	kpneumoniae	seq4
GCA_002262425.1_ASM226242v1	11	kpneumoniae	seq4
GCA_002262455.1_ASM226245v1	11	kpneumoniae	seq4
GCA_002262465.1_ASM226246v1	11	kpneumoniae	seq4
GCA_002262475.1_ASM226247v1	11	kpneumoniae	seq4
GCA_002262485.1_ASM226248v1	11	kpneumoniae	seq4
GCA_002262535.1_ASM226253v1	11	kpneumoniae	seq4
GCA_002262545.1_ASM226254v1	11	kpneumoniae	seq4
GCA_002262555.1_ASM226255v1	11	kpneumoniae	seq4
GCA_002262565.1_ASM226256v1	11	kpneumoniae	seq4
GCA_002262615.1_ASM226261v1	11	kpneumoniae	seq4
GCA_002262625.1_ASM226262v1	11	kpneumoniae	seq4
GCA_002262635.1_ASM226263v1	11	kpneumoniae	seq4
GCA_002262675.1_ASM226267v1	11	kpneumoniae	seq4
GCA_002262705.1_ASM226270v1	11	kpneumoniae	seq4
GCA_002262735.1_ASM226273v1	11	kpneumoniae	seq4
GCA_002262745.1_ASM226274v1	11	kpneumoniae	seq4
GCA_002262775.1_ASM226277v1	11	kpneumoniae	seq4
GCA_002262785.1_ASM226278v1	15	kpneumoniae	seq4
GCA_002262795.1_ASM226279v1	11	kpneumoniae	seq4
GCA_002262805.1_ASM226280v1	11	kpneumoniae	seq4
GCA_002262855.1_ASM226285v1	11	kpneumoniae	seq4
GCA_002263345.1_ASM226334v1	147	kpneumoniae	seq2
GCA_002263375.1_ASM226337v1	147	kpneumoniae	seq2
GCA_002263395.1_ASM226339v1	377	kpneumoniae	seq1
GCA_002264165.1_ASM226416v1	15	kpneumoniae	seq4
GCA_002264195.1_ASM226419v1	23	kpneumoniae	seq1
GCA_002264245.1_ASM226424v1	11	kpneumoniae	seq4
GCA_002264265.1_ASM226426v1	11	kpneumoniae	seq4
GCA_002264315.1_ASM226431v1	11	kpneumoniae	seq4
GCA_002264365.1_ASM226436v1	11	kpneumoniae	seq4
GCA_002264425.1_ASM226442v1	15	kpneumoniae	seq4
GCA_002264435.1_ASM226443v1	23	kpneumoniae	seq1
[truncated: 12,777 more rows]
